# Supplementary material for: Spatial turnover of soil viral populations and genotypes overlain by cohesive responses to moisture in grasslands
Source: Proc Natl Acad Sci U S A. 2022 Nov 2;119(45):e2209132119. doi: 10.1073/pnas.2209132119 (PMC9659419; doi:10.1073/pnas.2209132119)
Supplement: Supplementary File [file pnas.2209132119.sd01.xlsx]

## Sheet: DatasetS1
#Dataset S1. List of dereplicated vOTUs used in this study.
vOTU_ID	VIBRANT_prophage	Length
V01_VIR_S446_L004_100740	FALSE	10764
V01_VIR_S446_L004_10247	FALSE	10811
V01_VIR_S446_L004_102687	FALSE	40201
V01_VIR_S446_L004_104104	FALSE	11103
V01_VIR_S446_L004_104370	FALSE	12938
V01_VIR_S446_L004_104764	FALSE	40848
V01_VIR_S446_L004_104787	FALSE	52574
V01_VIR_S446_L004_108441	FALSE	18289
V01_VIR_S446_L004_109024	FALSE	16645
V01_VIR_S446_L004_110703	FALSE	26019
V01_VIR_S446_L004_11084	FALSE	60101
V01_VIR_S446_L004_113495	FALSE	10077
V01_VIR_S446_L004_11787	FALSE	10325
V01_VIR_S446_L004_120506	FALSE	32114
V01_VIR_S446_L004_127786	FALSE	14951
V01_VIR_S446_L004_127836	FALSE	18804
V01_VIR_S446_L004_127913	FALSE	25744
V01_VIR_S446_L004_129795	FALSE	13932
V01_VIR_S446_L004_130108	FALSE	10374
V01_VIR_S446_L004_131742	FALSE	15647
V01_VIR_S446_L004_133192	FALSE	15894
V01_VIR_S446_L004_135997	FALSE	10291
V01_VIR_S446_L004_136370	FALSE	39560
V01_VIR_S446_L004_140753	FALSE	11818
V01_VIR_S446_L004_146702	FALSE	26788
V01_VIR_S446_L004_147039	FALSE	13510
V01_VIR_S446_L004_148720	FALSE	14463
V01_VIR_S446_L004_149801	FALSE	58570
V01_VIR_S446_L004_15019	FALSE	16895
V01_VIR_S446_L004_150339	FALSE	39945
V01_VIR_S446_L004_154380	FALSE	74618
V01_VIR_S446_L004_154550	FALSE	60434
V01_VIR_S446_L004_155190	FALSE	49955
V01_VIR_S446_L004_155518	FALSE	53081
V01_VIR_S446_L004_155819	FALSE	44384
V01_VIR_S446_L004_155882	FALSE	14244
V01_VIR_S446_L004_156025	FALSE	51362
V01_VIR_S446_L004_156272	FALSE	39601
V01_VIR_S446_L004_156845	FALSE	10226
V01_VIR_S446_L004_1587	FALSE	59903
V01_VIR_S446_L004_17000	FALSE	64892
V01_VIR_S446_L004_24925	FALSE	10186
V01_VIR_S446_L004_2594	FALSE	14119
V01_VIR_S446_L004_26821	FALSE	31871
V01_VIR_S446_L004_28506	FALSE	38760
V01_VIR_S446_L004_28986	FALSE	10928
V01_VIR_S446_L004_29011	FALSE	12094
V01_VIR_S446_L004_33592	FALSE	33856
V01_VIR_S446_L004_35701	FALSE	19291
V01_VIR_S446_L004_39144	FALSE	14567
V01_VIR_S446_L004_42121	FALSE	10064
V01_VIR_S446_L004_42523	FALSE	10099
V01_VIR_S446_L004_43501	FALSE	13091
V01_VIR_S446_L004_43698	FALSE	11226
V01_VIR_S446_L004_48114	FALSE	21612
V01_VIR_S446_L004_50193	FALSE	43326
V01_VIR_S446_L004_5347	FALSE	61665
V01_VIR_S446_L004_54707	FALSE	23346
V01_VIR_S446_L004_55377	FALSE	14785
V01_VIR_S446_L004_5569	FALSE	12100
V01_VIR_S446_L004_68585	FALSE	14619
V01_VIR_S446_L004_69105	FALSE	14571
V01_VIR_S446_L004_70401	FALSE	11579
V01_VIR_S446_L004_74254	FALSE	48848
V01_VIR_S446_L004_75615	FALSE	18092
V01_VIR_S446_L004_75627	FALSE	27828
V01_VIR_S446_L004_76289	FALSE	14164
V01_VIR_S446_L004_7696	FALSE	35212
V01_VIR_S446_L004_8273	FALSE	12098
V01_VIR_S446_L004_84515	FALSE	12995
V01_VIR_S446_L004_88771	FALSE	37345
V01_VIR_S446_L004_9078	FALSE	12413
V01_VIR_S446_L004_91984	FALSE	12394
V01_VIR_S446_L004_99205	FALSE	32661
V01_VIR_S446_L004_99511	FALSE	10098
V02_VIR_S451_L004_1038	FALSE	50625
V02_VIR_S451_L004_12191	FALSE	39233
V02_VIR_S451_L004_12588	FALSE	19901
V02_VIR_S451_L004_13627	FALSE	19681
V02_VIR_S451_L004_13970	FALSE	10233
V02_VIR_S451_L004_1451	FALSE	70732
V02_VIR_S451_L004_14659	FALSE	15187
V02_VIR_S451_L004_1673	FALSE	10144
V02_VIR_S451_L004_18464	FALSE	32681
V02_VIR_S451_L004_1863	FALSE	44627
V02_VIR_S451_L004_19047	FALSE	26752
V02_VIR_S451_L004_19683	FALSE	16642
V02_VIR_S451_L004_19981	FALSE	23407
V02_VIR_S451_L004_20819	FALSE	17779
V02_VIR_S451_L004_22747	FALSE	12318
V02_VIR_S451_L004_23277	FALSE	21308
V02_VIR_S451_L004_23435	FALSE	64506
V02_VIR_S451_L004_23625	FALSE	45033
V02_VIR_S451_L004_24266	FALSE	38292
V02_VIR_S451_L004_24362	FALSE	39502
V02_VIR_S451_L004_24972	FALSE	41597
V02_VIR_S451_L004_25926	FALSE	13415
V02_VIR_S451_L004_26837	FALSE	14657
V02_VIR_S451_L004_27816	FALSE	46522
V02_VIR_S451_L004_29080	FALSE	16657
V02_VIR_S451_L004_29423	FALSE	30542
V02_VIR_S451_L004_3006	FALSE	10609
V02_VIR_S451_L004_30224	FALSE	35336
V02_VIR_S451_L004_33096	FALSE	12268
V02_VIR_S451_L004_33362	FALSE	64525
V02_VIR_S451_L004_33538	FALSE	10542
V02_VIR_S451_L004_34264	FALSE	11272
V02_VIR_S451_L004_3473	FALSE	58355
V02_VIR_S451_L004_35144	FALSE	12719
V02_VIR_S451_L004_35286	FALSE	21367
V02_VIR_S451_L004_35491	FALSE	13024
V02_VIR_S451_L004_37369	FALSE	44563
V02_VIR_S451_L004_37521	FALSE	17185
V02_VIR_S451_L004_38028	FALSE	10014
V02_VIR_S451_L004_38266	FALSE	13237
V02_VIR_S451_L004_39068	FALSE	15629
V02_VIR_S451_L004_40978	FALSE	12925
V02_VIR_S451_L004_4258	FALSE	11809
V02_VIR_S451_L004_43312	FALSE	11471
V02_VIR_S451_L004_43331	FALSE	12308
V02_VIR_S451_L004_4415	FALSE	12616
V02_VIR_S451_L004_44252	FALSE	10029
V02_VIR_S451_L004_45442	FALSE	11178
V02_VIR_S451_L004_45552	FALSE	37445
V02_VIR_S451_L004_45555	FALSE	39015
V02_VIR_S451_L004_45799	FALSE	46285
V02_VIR_S451_L004_45895	FALSE	10023
V02_VIR_S451_L004_46081	FALSE	17173
V02_VIR_S451_L004_46191	FALSE	17353
V02_VIR_S451_L004_47834	FALSE	15483
V02_VIR_S451_L004_49925	FALSE	67770
V02_VIR_S451_L004_50150	FALSE	20080
V02_VIR_S451_L004_50684	FALSE	14050
V02_VIR_S451_L004_50807	FALSE	20964
V02_VIR_S451_L004_51689	FALSE	101373
V02_VIR_S451_L004_55061	FALSE	11283
V02_VIR_S451_L004_55872	FALSE	12635
V02_VIR_S451_L004_5666	FALSE	13516
V02_VIR_S451_L004_57224	FALSE	18953
V02_VIR_S451_L004_5832	FALSE	28847
V02_VIR_S451_L004_58366	FALSE	25038
V02_VIR_S451_L004_5844	FALSE	12048
V02_VIR_S451_L004_59155	FALSE	11454
V02_VIR_S451_L004_607	FALSE	10276
V02_VIR_S451_L004_626	FALSE	15207
V02_VIR_S451_L004_63672	FALSE	41636
V02_VIR_S451_L004_64698	FALSE	10588
V02_VIR_S451_L004_65189	FALSE	19080
V02_VIR_S451_L004_65551	FALSE	19497
V02_VIR_S451_L004_65605	FALSE	16654
V02_VIR_S451_L004_66077	FALSE	11125
V02_VIR_S451_L004_66284	FALSE	70835
V02_VIR_S451_L004_67503	FALSE	23857
V02_VIR_S451_L004_67536	FALSE	10470
V02_VIR_S451_L004_67832	FALSE	11124
V02_VIR_S451_L004_69341	FALSE	13110
V02_VIR_S451_L004_69546	FALSE	15573
V02_VIR_S451_L004_70570	FALSE	13107
V02_VIR_S451_L004_71101	FALSE	10613
V02_VIR_S451_L004_71475	FALSE	10706
V02_VIR_S451_L004_72694	FALSE	50347
V02_VIR_S451_L004_73207	FALSE	10561
V02_VIR_S451_L004_744	FALSE	12521
V02_VIR_S451_L004_75487	FALSE	15111
V02_VIR_S451_L004_75836	FALSE	13257
V02_VIR_S451_L004_75861	FALSE	14702
V02_VIR_S451_L004_76384	FALSE	88797
V02_VIR_S451_L004_77992	FALSE	16907
V02_VIR_S451_L004_78118	FALSE	44589
V02_VIR_S451_L004_80171	FALSE	17746
V02_VIR_S451_L004_8186	FALSE	11347
V02_VIR_S451_L004_84155	FALSE	11344
V02_VIR_S451_L004_85308	FALSE	23009
V02_VIR_S451_L004_85360	FALSE	15612
V02_VIR_S451_L004_85862	FALSE	10290
V02_VIR_S451_L004_87716	FALSE	11254
V02_VIR_S451_L004_88299	FALSE	40649
V02_VIR_S451_L004_88391	FALSE	43931
V02_VIR_S451_L004_88640	FALSE	43990
V02_VIR_S451_L004_88690	FALSE	16930
V02_VIR_S451_L004_89015	FALSE	78853
V02_VIR_S451_L004_89105	FALSE	45629
V02_VIR_S451_L004_89139	FALSE	109612
V02_VIR_S451_L004_89503	FALSE	115732
V02_VIR_S451_L004_89661	FALSE	14806
V02_VIR_S451_L004_89792	FALSE	54435
V02_VIR_S451_L004_89930	FALSE	14995
V02_VIR_S451_L004_89937	FALSE	25145
V02_VIR_S451_L004_89967	FALSE	11229
V02_VIR_S451_L004_90028	FALSE	14273
V02_VIR_S451_L004_90085	FALSE	39227
V02_VIR_S451_L004_90102	FALSE	36361
V02_VIR_S451_L004_9595	FALSE	15660
V03_VIR_S447_L004_10068	FALSE	28129
V03_VIR_S447_L004_10104_fragment_1	TRUE	11642
V03_VIR_S447_L004_13294	FALSE	40036
V03_VIR_S447_L004_13580	FALSE	36433
V03_VIR_S447_L004_13731	FALSE	12578
V03_VIR_S447_L004_15815	FALSE	16263
V03_VIR_S447_L004_16236	FALSE	16822
V03_VIR_S447_L004_17557	FALSE	13478
V03_VIR_S447_L004_17670	FALSE	15340
V03_VIR_S447_L004_18663	FALSE	27191
V03_VIR_S447_L004_1979	FALSE	13636
V03_VIR_S447_L004_20342	FALSE	14593
V03_VIR_S447_L004_25869	FALSE	11734
V03_VIR_S447_L004_26696_fragment_1	TRUE	17828
V03_VIR_S447_L004_26755	FALSE	12183
V03_VIR_S447_L004_28348	FALSE	12682
V03_VIR_S447_L004_29403	FALSE	42906
V03_VIR_S447_L004_29875	FALSE	14213
V03_VIR_S447_L004_30443	FALSE	39166
V03_VIR_S447_L004_3093	FALSE	41059
V03_VIR_S447_L004_32964	FALSE	11793
V03_VIR_S447_L004_34313	FALSE	13058
V03_VIR_S447_L004_34799	FALSE	10154
V03_VIR_S447_L004_34941	FALSE	15094
V03_VIR_S447_L004_39232	FALSE	125158
V03_VIR_S447_L004_39816	FALSE	15610
V03_VIR_S447_L004_39832	FALSE	17906
V03_VIR_S447_L004_39931	FALSE	15322
V03_VIR_S447_L004_41596	FALSE	41468
V03_VIR_S447_L004_42334	FALSE	14362
V03_VIR_S447_L004_42902	FALSE	14561
V03_VIR_S447_L004_4385	FALSE	10223
V03_VIR_S447_L004_43856	FALSE	32813
V03_VIR_S447_L004_44883	FALSE	13253
V03_VIR_S447_L004_44959	FALSE	35353
V03_VIR_S447_L004_45218	FALSE	32331
V03_VIR_S447_L004_45363	FALSE	15526
V03_VIR_S447_L004_45531	FALSE	14780
V03_VIR_S447_L004_47722	FALSE	26697
V03_VIR_S447_L004_48162	FALSE	16588
V03_VIR_S447_L004_48404	FALSE	11078
V03_VIR_S447_L004_48453	FALSE	13564
V03_VIR_S447_L004_48806	FALSE	10204
V03_VIR_S447_L004_48893	FALSE	11825
V03_VIR_S447_L004_51152	FALSE	14278
V03_VIR_S447_L004_51386	FALSE	31954
V03_VIR_S447_L004_52769	FALSE	58413
V03_VIR_S447_L004_53526	FALSE	40360
V03_VIR_S447_L004_53537	FALSE	10039
V03_VIR_S447_L004_54086	FALSE	31600
V03_VIR_S447_L004_55132	FALSE	11473
V03_VIR_S447_L004_55427	FALSE	12249
V03_VIR_S447_L004_56526	FALSE	10699
V03_VIR_S447_L004_57191	FALSE	10819
V03_VIR_S447_L004_58775	FALSE	40128
V03_VIR_S447_L004_59094	FALSE	13396
V03_VIR_S447_L004_59289	FALSE	28239
V03_VIR_S447_L004_59811	FALSE	17936
V03_VIR_S447_L004_60037	FALSE	11244
V03_VIR_S447_L004_60404	FALSE	30535
V03_VIR_S447_L004_61262	FALSE	11541
V03_VIR_S447_L004_61648	FALSE	16292
V03_VIR_S447_L004_62828	FALSE	16465
V03_VIR_S447_L004_63062	FALSE	15518
V03_VIR_S447_L004_63971	FALSE	18227
V03_VIR_S447_L004_65265	FALSE	59785
V03_VIR_S447_L004_6651	FALSE	10880
V03_VIR_S447_L004_66556	FALSE	10337
V03_VIR_S447_L004_67425	FALSE	10593
V03_VIR_S447_L004_67505	FALSE	13331
V03_VIR_S447_L004_68537	FALSE	14998
V03_VIR_S447_L004_68770_fragment_2	TRUE	21555
V03_VIR_S447_L004_70429	FALSE	20355
V03_VIR_S447_L004_71118	FALSE	41683
V03_VIR_S447_L004_7518	FALSE	11760
V03_VIR_S447_L004_75821	FALSE	13216
V03_VIR_S447_L004_76039	FALSE	41380
V03_VIR_S447_L004_76191	FALSE	10717
V03_VIR_S447_L004_76819	FALSE	61227
V03_VIR_S447_L004_77005	FALSE	66486
V03_VIR_S447_L004_77432	FALSE	14371
V03_VIR_S447_L004_77573	FALSE	45761
V03_VIR_S447_L004_77817	FALSE	34357
V03_VIR_S447_L004_78526	FALSE	11693
V03_VIR_S447_L004_79581	FALSE	11257
V03_VIR_S447_L004_80230	FALSE	12672
V03_VIR_S447_L004_80511	FALSE	13406
V03_VIR_S447_L004_8160	FALSE	29309
V03_VIR_S447_L004_82612	FALSE	39623
V03_VIR_S447_L004_83248	FALSE	12773
V03_VIR_S447_L004_84262	FALSE	27949
V03_VIR_S447_L004_85938	FALSE	10001
V03_VIR_S447_L004_86112	FALSE	32470
V03_VIR_S447_L004_86194_fragment_2	TRUE	13091
V03_VIR_S447_L004_86849	FALSE	47722
V03_VIR_S447_L004_8711	FALSE	10126
V03_VIR_S447_L004_87818	FALSE	11524
V03_VIR_S447_L004_88538	FALSE	23350
V03_VIR_S447_L004_90495	FALSE	11454
V03_VIR_S447_L004_90610	FALSE	13571
V03_VIR_S447_L004_91010	FALSE	16362
V03_VIR_S447_L004_93075	FALSE	12887
V03_VIR_S447_L004_95574	FALSE	20858
V03_VIR_S447_L004_96346	FALSE	25020
V03_VIR_S447_L004_96693	FALSE	18005
V03_VIR_S447_L004_96734	FALSE	12954
V03_VIR_S447_L004_96984	FALSE	29094
V03_VIR_S447_L004_97144	FALSE	26690
V03_VIR_S447_L004_97422	FALSE	44312
V03_VIR_S447_L004_98140	FALSE	15749
V03_VIR_S447_L004_98450	FALSE	21204
V04_VIR_S455_L004_123999	FALSE	52128
V04_VIR_S455_L004_124776	FALSE	39450
V04_VIR_S455_L004_124858	FALSE	10653
V04_VIR_S455_L004_125021	FALSE	43933
V04_VIR_S455_L004_12611	FALSE	21842
V04_VIR_S455_L004_14946	FALSE	48052
V04_VIR_S455_L004_34779	FALSE	11056
V04_VIR_S455_L004_3569	FALSE	21054
V04_VIR_S455_L004_37876	FALSE	49819
V04_VIR_S455_L004_39483	FALSE	22581
V04_VIR_S455_L004_40157	FALSE	10170
V04_VIR_S455_L004_40265	FALSE	31827
V04_VIR_S455_L004_43260	FALSE	14464
V04_VIR_S455_L004_45007	FALSE	19081
V04_VIR_S455_L004_45457	FALSE	14680
V04_VIR_S455_L004_59613	FALSE	36727
V04_VIR_S455_L004_60712	FALSE	15075
V04_VIR_S455_L004_67036	FALSE	51785
V04_VIR_S455_L004_70652	FALSE	89770
V04_VIR_S455_L004_71169	FALSE	10748
V04_VIR_S455_L004_74981	FALSE	12396
V04_VIR_S455_L004_75509	FALSE	12216
V04_VIR_S455_L004_78422	FALSE	163132
V04_VIR_S455_L004_78846	FALSE	10840
V04_VIR_S455_L004_86195	FALSE	14257
V04_VIR_S455_L004_88365	FALSE	20294
V04_VIR_S455_L004_89585	FALSE	10408
V04_VIR_S455_L004_90014	FALSE	26897
V05_VIR_S469_L004_11281	FALSE	13217
V05_VIR_S469_L004_114785	FALSE	22667
V05_VIR_S469_L004_122799	FALSE	13343
V05_VIR_S469_L004_122968	FALSE	39826
V05_VIR_S469_L004_123324	FALSE	43857
V05_VIR_S469_L004_124000	FALSE	35265
V05_VIR_S469_L004_124624	FALSE	18424
V05_VIR_S469_L004_16341	FALSE	13020
V05_VIR_S469_L004_17305	FALSE	66705
V05_VIR_S469_L004_2560	FALSE	10757
V05_VIR_S469_L004_26007	FALSE	10256
V05_VIR_S469_L004_27353	FALSE	30002
V05_VIR_S469_L004_3045	FALSE	45427
V05_VIR_S469_L004_34406	FALSE	15218
V05_VIR_S469_L004_39012	FALSE	13233
V05_VIR_S469_L004_4501	FALSE	43591
V05_VIR_S469_L004_46044	FALSE	29583
V05_VIR_S469_L004_49083	FALSE	17877
V05_VIR_S469_L004_55167	FALSE	12995
V05_VIR_S469_L004_6117	FALSE	12569
V05_VIR_S469_L004_6229	FALSE	47126
V05_VIR_S469_L004_71836	FALSE	14643
V05_VIR_S469_L004_88810	FALSE	27267
V05_VIR_S469_L004_89718	FALSE	20645
V05_VIR_S469_L004_97986	FALSE	20313
V06_VIR_S454_L004_10032	FALSE	10045
V06_VIR_S454_L004_10070	FALSE	12491
V06_VIR_S454_L004_102170	FALSE	15875
V06_VIR_S454_L004_103995	FALSE	16200
V06_VIR_S454_L004_104525	FALSE	10370
V06_VIR_S454_L004_104773	FALSE	11977
V06_VIR_S454_L004_105987	FALSE	14834
V06_VIR_S454_L004_107129	FALSE	36387
V06_VIR_S454_L004_107406	FALSE	33596
V06_VIR_S454_L004_109522	FALSE	17803
V06_VIR_S454_L004_110828	FALSE	19420
V06_VIR_S454_L004_111612	FALSE	11778
V06_VIR_S454_L004_111683	FALSE	43641
V06_VIR_S454_L004_112434	FALSE	12820
V06_VIR_S454_L004_11361	FALSE	21692
V06_VIR_S454_L004_115142	FALSE	10352
V06_VIR_S454_L004_116696	FALSE	18345
V06_VIR_S454_L004_117148	FALSE	10349
V06_VIR_S454_L004_117971	FALSE	14328
V06_VIR_S454_L004_120988	FALSE	47843
V06_VIR_S454_L004_121084	FALSE	43510
V06_VIR_S454_L004_121391	FALSE	54175
V06_VIR_S454_L004_121655	FALSE	17290
V06_VIR_S454_L004_121741	FALSE	16371
V06_VIR_S454_L004_122044	FALSE	53272
V06_VIR_S454_L004_122143	FALSE	38620
V06_VIR_S454_L004_122396	FALSE	17045
V06_VIR_S454_L004_122522	FALSE	53927
V06_VIR_S454_L004_122771	FALSE	13815
V06_VIR_S454_L004_122928	FALSE	72372
V06_VIR_S454_L004_123281	FALSE	45559
V06_VIR_S454_L004_123442	FALSE	36307
V06_VIR_S454_L004_123879	FALSE	10107
V06_VIR_S454_L004_124149	FALSE	27298
V06_VIR_S454_L004_126134	FALSE	33260
V06_VIR_S454_L004_126233	FALSE	11489
V06_VIR_S454_L004_126611	FALSE	10177
V06_VIR_S454_L004_12952	FALSE	10504
V06_VIR_S454_L004_13233	FALSE	22370
V06_VIR_S454_L004_13687	FALSE	40585
V06_VIR_S454_L004_137	FALSE	11682
V06_VIR_S454_L004_13874	FALSE	11217
V06_VIR_S454_L004_14403	FALSE	38974
V06_VIR_S454_L004_15470	FALSE	64525
V06_VIR_S454_L004_15827	FALSE	17520
V06_VIR_S454_L004_15862	FALSE	10731
V06_VIR_S454_L004_16504	FALSE	17772
V06_VIR_S454_L004_17120	FALSE	25760
V06_VIR_S454_L004_18351	FALSE	15822
V06_VIR_S454_L004_18720	FALSE	10486
V06_VIR_S454_L004_19966	FALSE	12417
V06_VIR_S454_L004_20497	FALSE	11922
V06_VIR_S454_L004_20619	FALSE	58456
V06_VIR_S454_L004_26994	FALSE	20277
V06_VIR_S454_L004_2758	FALSE	23591
V06_VIR_S454_L004_28963	FALSE	47066
V06_VIR_S454_L004_31639	FALSE	45039
V06_VIR_S454_L004_31732	FALSE	10647
V06_VIR_S454_L004_33120	FALSE	55794
V06_VIR_S454_L004_34342	FALSE	11598
V06_VIR_S454_L004_34608	FALSE	13925
V06_VIR_S454_L004_3502	FALSE	14124
V06_VIR_S454_L004_40883	FALSE	11169
V06_VIR_S454_L004_41531	FALSE	12152
V06_VIR_S454_L004_42703	FALSE	23971
V06_VIR_S454_L004_4283	FALSE	10339
V06_VIR_S454_L004_43556	FALSE	10902
V06_VIR_S454_L004_44856	FALSE	18643
V06_VIR_S454_L004_46009	FALSE	16515
V06_VIR_S454_L004_46621	FALSE	47568
V06_VIR_S454_L004_49708	FALSE	48085
V06_VIR_S454_L004_54816	FALSE	10540
V06_VIR_S454_L004_57287	FALSE	11333
V06_VIR_S454_L004_57559	FALSE	11364
V06_VIR_S454_L004_58051	FALSE	15446
V06_VIR_S454_L004_59131	FALSE	13239
V06_VIR_S454_L004_63323	FALSE	10603
V06_VIR_S454_L004_63948	FALSE	49159
V06_VIR_S454_L004_64209	FALSE	15537
V06_VIR_S454_L004_64334	FALSE	10759
V06_VIR_S454_L004_66367	FALSE	41988
V06_VIR_S454_L004_66484	FALSE	14125
V06_VIR_S454_L004_68319	FALSE	16125
V06_VIR_S454_L004_68959	FALSE	11771
V06_VIR_S454_L004_69070	FALSE	40223
V06_VIR_S454_L004_70221	FALSE	12324
V06_VIR_S454_L004_70853	FALSE	38342
V06_VIR_S454_L004_71297	FALSE	33893
V06_VIR_S454_L004_7139	FALSE	11195
V06_VIR_S454_L004_73395	FALSE	11513
V06_VIR_S454_L004_75098	FALSE	15696
V06_VIR_S454_L004_75895	FALSE	16242
V06_VIR_S454_L004_77341	FALSE	11730
V06_VIR_S454_L004_7755	FALSE	44992
V06_VIR_S454_L004_77835	FALSE	10670
V06_VIR_S454_L004_77931	FALSE	21409
V06_VIR_S454_L004_81420	FALSE	43760
V06_VIR_S454_L004_82948	FALSE	12957
V06_VIR_S454_L004_83113	FALSE	36958
V06_VIR_S454_L004_83303	FALSE	11687
V06_VIR_S454_L004_83320	FALSE	10997
V06_VIR_S454_L004_83646	FALSE	13175
V06_VIR_S454_L004_84356	FALSE	10044
V06_VIR_S454_L004_8509	FALSE	50062
V06_VIR_S454_L004_85674	FALSE	16164
V06_VIR_S454_L004_87539	FALSE	93306
V06_VIR_S454_L004_90845	FALSE	11121
V06_VIR_S454_L004_91091	FALSE	19931
V06_VIR_S454_L004_93341	FALSE	14586
V06_VIR_S454_L004_93369	FALSE	39595
V06_VIR_S454_L004_93826	FALSE	26391
V06_VIR_S454_L004_9399	FALSE	47105
V06_VIR_S454_L004_94599	FALSE	21877
V06_VIR_S454_L004_95372	FALSE	20048
V06_VIR_S454_L004_9595	FALSE	22488
V06_VIR_S454_L004_9650	FALSE	10232
V06_VIR_S454_L004_97424	FALSE	10466
V06_VIR_S454_L004_97428	FALSE	83429
V06_VIR_S454_L004_97670	FALSE	35747
V06_VIR_S454_L004_9793	FALSE	30111
V06_VIR_S454_L004_99950	FALSE	46160
V07_VIR_S465_L004_100050	FALSE	35497
V07_VIR_S465_L004_100273	FALSE	22135
V07_VIR_S465_L004_100397	FALSE	73841
V07_VIR_S465_L004_100559	FALSE	11380
V07_VIR_S465_L004_10070	FALSE	67318
V07_VIR_S465_L004_101083	FALSE	57343
V07_VIR_S465_L004_101268	FALSE	69706
V07_VIR_S465_L004_101381	FALSE	38769
V07_VIR_S465_L004_101525	FALSE	15486
V07_VIR_S465_L004_101805	FALSE	82203
V07_VIR_S465_L004_102005	FALSE	10803
V07_VIR_S465_L004_102119	FALSE	65676
V07_VIR_S465_L004_102297	FALSE	59262
V07_VIR_S465_L004_102348	FALSE	10891
V07_VIR_S465_L004_102475	FALSE	12612
V07_VIR_S465_L004_102551	FALSE	67322
V07_VIR_S465_L004_102664	FALSE	44131
V07_VIR_S465_L004_102665	FALSE	23664
V07_VIR_S465_L004_102810	FALSE	67596
V07_VIR_S465_L004_102887	FALSE	21784
V07_VIR_S465_L004_102896	FALSE	65543
V07_VIR_S465_L004_102969	FALSE	57557
V07_VIR_S465_L004_102984	FALSE	10605
V07_VIR_S465_L004_103007	FALSE	44797
V07_VIR_S465_L004_103018	FALSE	30968
V07_VIR_S465_L004_103160	FALSE	47153
V07_VIR_S465_L004_103370	FALSE	11668
V07_VIR_S465_L004_103424	FALSE	12018
V07_VIR_S465_L004_10712	FALSE	10032
V07_VIR_S465_L004_11289	FALSE	13122
V07_VIR_S465_L004_11967	FALSE	17343
V07_VIR_S465_L004_12339	FALSE	29071
V07_VIR_S465_L004_13107	FALSE	34263
V07_VIR_S465_L004_13225	FALSE	16395
V07_VIR_S465_L004_14987	FALSE	11312
V07_VIR_S465_L004_15474	FALSE	18015
V07_VIR_S465_L004_15727	FALSE	18753
V07_VIR_S465_L004_1622	FALSE	47071
V07_VIR_S465_L004_16240	FALSE	11047
V07_VIR_S465_L004_16296	FALSE	18990
V07_VIR_S465_L004_16540	FALSE	30344
V07_VIR_S465_L004_17669	FALSE	17085
V07_VIR_S465_L004_17774	FALSE	31152
V07_VIR_S465_L004_18070	FALSE	60577
V07_VIR_S465_L004_18449	FALSE	52282
V07_VIR_S465_L004_18517	FALSE	10027
V07_VIR_S465_L004_18631	FALSE	43468
V07_VIR_S465_L004_19424	FALSE	27852
V07_VIR_S465_L004_19758	FALSE	10873
V07_VIR_S465_L004_21345	FALSE	25143
V07_VIR_S465_L004_24355	FALSE	11170
V07_VIR_S465_L004_28377	FALSE	64780
V07_VIR_S465_L004_28393	FALSE	41159
V07_VIR_S465_L004_28395	FALSE	13531
V07_VIR_S465_L004_29270	FALSE	15584
V07_VIR_S465_L004_29375	FALSE	31527
V07_VIR_S465_L004_30126	FALSE	20884
V07_VIR_S465_L004_30239	FALSE	10600
V07_VIR_S465_L004_30746	FALSE	13732
V07_VIR_S465_L004_31965	FALSE	10881
V07_VIR_S465_L004_31966	FALSE	17434
V07_VIR_S465_L004_33014	FALSE	10232
V07_VIR_S465_L004_3324	FALSE	13673
V07_VIR_S465_L004_33262	FALSE	13550
V07_VIR_S465_L004_3412	FALSE	15813
V07_VIR_S465_L004_34698	FALSE	13872
V07_VIR_S465_L004_36588	FALSE	27656
V07_VIR_S465_L004_36777	FALSE	11752
V07_VIR_S465_L004_37024	FALSE	23090
V07_VIR_S465_L004_3771	FALSE	12378
V07_VIR_S465_L004_37744	FALSE	13378
V07_VIR_S465_L004_38077	FALSE	13998
V07_VIR_S465_L004_38778	FALSE	50789
V07_VIR_S465_L004_39323	FALSE	18768
V07_VIR_S465_L004_39433	FALSE	14750
V07_VIR_S465_L004_40353	FALSE	20867
V07_VIR_S465_L004_40573	FALSE	15623
V07_VIR_S465_L004_4104	FALSE	10574
V07_VIR_S465_L004_41565	FALSE	21056
V07_VIR_S465_L004_41800	FALSE	29354
V07_VIR_S465_L004_42130	FALSE	14608
V07_VIR_S465_L004_4229	FALSE	20593
V07_VIR_S465_L004_42711	FALSE	24774
V07_VIR_S465_L004_43964	FALSE	15508
V07_VIR_S465_L004_45640	FALSE	28747
V07_VIR_S465_L004_46445	FALSE	33588
V07_VIR_S465_L004_46745	FALSE	11627
V07_VIR_S465_L004_46817	FALSE	22849
V07_VIR_S465_L004_46916	FALSE	14267
V07_VIR_S465_L004_48263	FALSE	68385
V07_VIR_S465_L004_49828	FALSE	11514
V07_VIR_S465_L004_50049	FALSE	35711
V07_VIR_S465_L004_50524	FALSE	22452
V07_VIR_S465_L004_50759	FALSE	40301
V07_VIR_S465_L004_51260	FALSE	24319
V07_VIR_S465_L004_51488	FALSE	10000
V07_VIR_S465_L004_52359	FALSE	11310
V07_VIR_S465_L004_53518	FALSE	15027
V07_VIR_S465_L004_53645	FALSE	11705
V07_VIR_S465_L004_5419	FALSE	65100
V07_VIR_S465_L004_54822	FALSE	26698
V07_VIR_S465_L004_55215	FALSE	14794
V07_VIR_S465_L004_55395	FALSE	10778
V07_VIR_S465_L004_56675	FALSE	22267
V07_VIR_S465_L004_56951	FALSE	21545
V07_VIR_S465_L004_575	FALSE	11472
V07_VIR_S465_L004_58033	FALSE	37022
V07_VIR_S465_L004_59130	FALSE	36972
V07_VIR_S465_L004_59188	FALSE	11244
V07_VIR_S465_L004_59910	FALSE	12288
V07_VIR_S465_L004_6028	FALSE	55237
V07_VIR_S465_L004_60505	FALSE	15499
V07_VIR_S465_L004_60591	FALSE	12137
V07_VIR_S465_L004_60876	FALSE	10031
V07_VIR_S465_L004_62573	FALSE	47320
V07_VIR_S465_L004_63105	FALSE	62989
V07_VIR_S465_L004_6371	FALSE	12267
V07_VIR_S465_L004_63818	FALSE	26835
V07_VIR_S465_L004_64255	FALSE	20090
V07_VIR_S465_L004_64408	FALSE	57197
V07_VIR_S465_L004_66357	FALSE	13974
V07_VIR_S465_L004_66646	FALSE	26035
V07_VIR_S465_L004_66873	FALSE	37804
V07_VIR_S465_L004_67492	FALSE	32051
V07_VIR_S465_L004_67576	FALSE	125296
V07_VIR_S465_L004_68803	FALSE	22359
V07_VIR_S465_L004_69018	FALSE	13557
V07_VIR_S465_L004_69725	FALSE	29443
V07_VIR_S465_L004_69967	FALSE	11004
V07_VIR_S465_L004_69979	FALSE	24081
V07_VIR_S465_L004_7077	FALSE	11654
V07_VIR_S465_L004_70933	FALSE	16291
V07_VIR_S465_L004_71617	FALSE	23651
V07_VIR_S465_L004_7246	FALSE	36751
V07_VIR_S465_L004_72773	FALSE	10936
V07_VIR_S465_L004_7308	FALSE	22091
V07_VIR_S465_L004_74137	FALSE	23959
V07_VIR_S465_L004_74505	FALSE	12466
V07_VIR_S465_L004_74655	FALSE	16270
V07_VIR_S465_L004_75789	FALSE	10116
V07_VIR_S465_L004_76608	FALSE	41606
V07_VIR_S465_L004_77911	FALSE	17582
V07_VIR_S465_L004_78513	FALSE	41385
V07_VIR_S465_L004_79267	FALSE	11185
V07_VIR_S465_L004_79576	FALSE	32675
V07_VIR_S465_L004_80156	FALSE	24927
V07_VIR_S465_L004_80386	FALSE	10262
V07_VIR_S465_L004_81212	FALSE	51254
V07_VIR_S465_L004_81815	FALSE	50414
V07_VIR_S465_L004_82101	FALSE	10241
V07_VIR_S465_L004_82242	FALSE	14964
V07_VIR_S465_L004_82353	FALSE	28528
V07_VIR_S465_L004_82409	FALSE	32078
V07_VIR_S465_L004_83388	FALSE	10595
V07_VIR_S465_L004_83440	FALSE	15435
V07_VIR_S465_L004_84091	FALSE	46397
V07_VIR_S465_L004_84318	FALSE	13485
V07_VIR_S465_L004_84699	FALSE	19972
V07_VIR_S465_L004_85407	FALSE	25807
V07_VIR_S465_L004_86159	FALSE	33305
V07_VIR_S465_L004_88105	FALSE	15539
V07_VIR_S465_L004_88386	FALSE	27356
V07_VIR_S465_L004_88703	FALSE	18401
V07_VIR_S465_L004_89358	FALSE	13657
V07_VIR_S465_L004_90910	FALSE	14591
V07_VIR_S465_L004_91892	FALSE	18883
V07_VIR_S465_L004_92084	FALSE	18528
V07_VIR_S465_L004_92133	FALSE	14312
V07_VIR_S465_L004_92358	FALSE	15543
V07_VIR_S465_L004_92657	FALSE	12003
V07_VIR_S465_L004_93190	FALSE	18008
V07_VIR_S465_L004_94287	FALSE	24964
V07_VIR_S465_L004_9445	FALSE	44354
V07_VIR_S465_L004_95467	FALSE	10735
V07_VIR_S465_L004_96220	FALSE	39841
V07_VIR_S465_L004_9705	FALSE	21298
V07_VIR_S465_L004_97115	FALSE	13266
V07_VIR_S465_L004_97227	FALSE	11454
V07_VIR_S465_L004_99340	FALSE	10051
V07_VIR_S465_L004_99922	FALSE	46064
V08_VIR_S459_L004_100317	FALSE	35515
V08_VIR_S459_L004_101721	FALSE	48170
V08_VIR_S459_L004_103305	FALSE	14994
V08_VIR_S459_L004_103997	FALSE	11846
V08_VIR_S459_L004_104670	FALSE	26374
V08_VIR_S459_L004_105168	FALSE	14946
V08_VIR_S459_L004_106427	FALSE	29192
V08_VIR_S459_L004_106493	FALSE	32498
V08_VIR_S459_L004_107546	FALSE	38887
V08_VIR_S459_L004_108871	FALSE	42357
V08_VIR_S459_L004_10898	FALSE	15063
V08_VIR_S459_L004_109026	FALSE	13138
V08_VIR_S459_L004_110178	FALSE	11187
V08_VIR_S459_L004_11170	FALSE	10257
V08_VIR_S459_L004_112175	FALSE	30659
V08_VIR_S459_L004_11249	FALSE	10808
V08_VIR_S459_L004_112653	FALSE	10288
V08_VIR_S459_L004_113203	FALSE	21223
V08_VIR_S459_L004_11370	FALSE	16103
V08_VIR_S459_L004_114071	FALSE	11489
V08_VIR_S459_L004_114779	FALSE	19249
V08_VIR_S459_L004_115272	FALSE	13024
V08_VIR_S459_L004_115438	FALSE	15298
V08_VIR_S459_L004_116645	FALSE	34387
V08_VIR_S459_L004_117744	FALSE	13564
V08_VIR_S459_L004_118302	FALSE	26037
V08_VIR_S459_L004_118376	FALSE	10145
V08_VIR_S459_L004_118383	FALSE	25125
V08_VIR_S459_L004_120039	FALSE	19855
V08_VIR_S459_L004_120169	FALSE	63829
V08_VIR_S459_L004_120201	FALSE	15406
V08_VIR_S459_L004_120593	FALSE	46395
V08_VIR_S459_L004_120721	FALSE	16505
V08_VIR_S459_L004_120739	FALSE	25858
V08_VIR_S459_L004_120974	FALSE	14092
V08_VIR_S459_L004_121472	FALSE	20255
V08_VIR_S459_L004_122651	FALSE	30997
V08_VIR_S459_L004_122797	FALSE	10581
V08_VIR_S459_L004_123095	FALSE	45303
V08_VIR_S459_L004_124372	FALSE	15226
V08_VIR_S459_L004_124686	FALSE	10684
V08_VIR_S459_L004_125167	FALSE	49039
V08_VIR_S459_L004_125632	FALSE	36488
V08_VIR_S459_L004_125776	FALSE	43713
V08_VIR_S459_L004_125877	FALSE	42534
V08_VIR_S459_L004_125987	FALSE	37874
V08_VIR_S459_L004_126035	FALSE	38309
V08_VIR_S459_L004_126061	FALSE	44228
V08_VIR_S459_L004_126115	FALSE	25842
V08_VIR_S459_L004_126238	FALSE	54623
V08_VIR_S459_L004_126239	FALSE	13297
V08_VIR_S459_L004_126363	FALSE	62562
V08_VIR_S459_L004_126915	FALSE	49167
V08_VIR_S459_L004_127163	FALSE	10852
V08_VIR_S459_L004_127262	FALSE	44699
V08_VIR_S459_L004_127343	FALSE	45313
V08_VIR_S459_L004_127378	FALSE	13543
V08_VIR_S459_L004_127444	FALSE	54736
V08_VIR_S459_L004_127556	FALSE	59547
V08_VIR_S459_L004_127833	FALSE	26841
V08_VIR_S459_L004_128391	FALSE	11748
V08_VIR_S459_L004_128561	FALSE	54568
V08_VIR_S459_L004_128600	FALSE	10041
V08_VIR_S459_L004_128816	FALSE	39836
V08_VIR_S459_L004_128833	FALSE	45331
V08_VIR_S459_L004_129612	FALSE	61004
V08_VIR_S459_L004_130564	FALSE	13449
V08_VIR_S459_L004_1337	FALSE	14890
V08_VIR_S459_L004_13402	FALSE	22342
V08_VIR_S459_L004_14307	FALSE	10179
V08_VIR_S459_L004_14599	FALSE	17220
V08_VIR_S459_L004_14887	FALSE	15177
V08_VIR_S459_L004_15095	FALSE	10195
V08_VIR_S459_L004_15518	FALSE	41250
V08_VIR_S459_L004_15523	FALSE	12045
V08_VIR_S459_L004_15983	FALSE	11401
V08_VIR_S459_L004_17656	FALSE	15102
V08_VIR_S459_L004_18192	FALSE	10245
V08_VIR_S459_L004_19357	FALSE	23049
V08_VIR_S459_L004_20449	FALSE	15353
V08_VIR_S459_L004_20604	FALSE	22636
V08_VIR_S459_L004_2081	FALSE	57678
V08_VIR_S459_L004_21742	FALSE	10314
V08_VIR_S459_L004_22209	FALSE	40977
V08_VIR_S459_L004_2250	FALSE	22736
V08_VIR_S459_L004_23217	FALSE	12489
V08_VIR_S459_L004_23552	FALSE	13007
V08_VIR_S459_L004_23560	FALSE	10992
V08_VIR_S459_L004_24539	FALSE	32758
V08_VIR_S459_L004_24726	FALSE	10169
V08_VIR_S459_L004_24754	FALSE	12348
V08_VIR_S459_L004_27674	FALSE	26074
V08_VIR_S459_L004_2831	FALSE	12173
V08_VIR_S459_L004_28526	FALSE	11968
V08_VIR_S459_L004_29257	FALSE	41423
V08_VIR_S459_L004_29899	FALSE	14613
V08_VIR_S459_L004_32662	FALSE	65237
V08_VIR_S459_L004_33324	FALSE	19004
V08_VIR_S459_L004_33593	FALSE	41312
V08_VIR_S459_L004_34026	FALSE	43729
V08_VIR_S459_L004_3425	FALSE	40051
V08_VIR_S459_L004_35298	FALSE	15156
V08_VIR_S459_L004_35592	FALSE	10296
V08_VIR_S459_L004_35731	FALSE	25634
V08_VIR_S459_L004_36384	FALSE	14041
V08_VIR_S459_L004_37445	FALSE	15287
V08_VIR_S459_L004_37709	FALSE	11740
V08_VIR_S459_L004_37991	FALSE	36558
V08_VIR_S459_L004_38026	FALSE	57435
V08_VIR_S459_L004_38690	FALSE	13732
V08_VIR_S459_L004_39218	FALSE	10832
V08_VIR_S459_L004_40012	FALSE	27938
V08_VIR_S459_L004_40134	FALSE	12567
V08_VIR_S459_L004_40261	FALSE	63793
V08_VIR_S459_L004_41104	FALSE	25735
V08_VIR_S459_L004_41239	FALSE	21794
V08_VIR_S459_L004_41916	FALSE	19845
V08_VIR_S459_L004_41917	FALSE	16457
V08_VIR_S459_L004_42285	FALSE	10219
V08_VIR_S459_L004_43631	FALSE	36513
V08_VIR_S459_L004_46037	FALSE	12505
V08_VIR_S459_L004_46604	FALSE	20536
V08_VIR_S459_L004_46844	FALSE	11681
V08_VIR_S459_L004_47696	FALSE	13881
V08_VIR_S459_L004_48144	FALSE	10353
V08_VIR_S459_L004_49493	FALSE	142642
V08_VIR_S459_L004_50041	FALSE	14047
V08_VIR_S459_L004_50224	FALSE	25633
V08_VIR_S459_L004_5075	FALSE	24298
V08_VIR_S459_L004_50785	FALSE	19454
V08_VIR_S459_L004_50818	FALSE	10219
V08_VIR_S459_L004_50828	FALSE	19007
V08_VIR_S459_L004_51752	FALSE	12604
V08_VIR_S459_L004_52600	FALSE	46173
V08_VIR_S459_L004_52725	FALSE	26319
V08_VIR_S459_L004_54061	FALSE	35980
V08_VIR_S459_L004_56090	FALSE	14519
V08_VIR_S459_L004_56885	FALSE	13998
V08_VIR_S459_L004_57442	FALSE	10383
V08_VIR_S459_L004_58880	FALSE	11160
V08_VIR_S459_L004_5979	FALSE	19320
V08_VIR_S459_L004_59791	FALSE	20550
V08_VIR_S459_L004_60865	FALSE	14238
V08_VIR_S459_L004_62080	FALSE	26396
V08_VIR_S459_L004_64721	FALSE	41353
V08_VIR_S459_L004_65957	FALSE	15844
V08_VIR_S459_L004_67834	FALSE	12059
V08_VIR_S459_L004_67880	FALSE	32269
V08_VIR_S459_L004_6819	FALSE	20372
V08_VIR_S459_L004_69159	FALSE	10337
V08_VIR_S459_L004_69183	FALSE	12099
V08_VIR_S459_L004_71079	FALSE	12060
V08_VIR_S459_L004_72107	FALSE	64481
V08_VIR_S459_L004_72228	FALSE	21524
V08_VIR_S459_L004_72297	FALSE	38127
V08_VIR_S459_L004_7347	FALSE	32099
V08_VIR_S459_L004_73631	FALSE	12343
V08_VIR_S459_L004_73632	FALSE	26087
V08_VIR_S459_L004_73633	FALSE	42927
V08_VIR_S459_L004_74229	FALSE	46565
V08_VIR_S459_L004_744	FALSE	81991
V08_VIR_S459_L004_7464	FALSE	61939
V08_VIR_S459_L004_7475	FALSE	25841
V08_VIR_S459_L004_74757	FALSE	14367
V08_VIR_S459_L004_74899	FALSE	39769
V08_VIR_S459_L004_75772	FALSE	21066
V08_VIR_S459_L004_7599	FALSE	11537
V08_VIR_S459_L004_76005	FALSE	11810
V08_VIR_S459_L004_76086	FALSE	13475
V08_VIR_S459_L004_7659	FALSE	12197
V08_VIR_S459_L004_78344	FALSE	10580
V08_VIR_S459_L004_78736	FALSE	10747
V08_VIR_S459_L004_8009	FALSE	32478
V08_VIR_S459_L004_80243	FALSE	10017
V08_VIR_S459_L004_81120	FALSE	11264
V08_VIR_S459_L004_81194	FALSE	12866
V08_VIR_S459_L004_81271	FALSE	11729
V08_VIR_S459_L004_81455	FALSE	11455
V08_VIR_S459_L004_81536	FALSE	13776
V08_VIR_S459_L004_82004	FALSE	97936
V08_VIR_S459_L004_82366	FALSE	60943
V08_VIR_S459_L004_82544	FALSE	17532
V08_VIR_S459_L004_82619	FALSE	32384
V08_VIR_S459_L004_83886	FALSE	26683
V08_VIR_S459_L004_83921	FALSE	11113
V08_VIR_S459_L004_84471	FALSE	13066
V08_VIR_S459_L004_84816	FALSE	12914
V08_VIR_S459_L004_84954	FALSE	14404
V08_VIR_S459_L004_86024	FALSE	13567
V08_VIR_S459_L004_86546	FALSE	11422
V08_VIR_S459_L004_87478	FALSE	10993
V08_VIR_S459_L004_87874	FALSE	19061
V08_VIR_S459_L004_88522	FALSE	13334
V08_VIR_S459_L004_88934	FALSE	13052
V08_VIR_S459_L004_89018	FALSE	17414
V08_VIR_S459_L004_89191	FALSE	13355
V08_VIR_S459_L004_89622	FALSE	10291
V08_VIR_S459_L004_89909	FALSE	11361
V08_VIR_S459_L004_91749	FALSE	14723
V08_VIR_S459_L004_92079	FALSE	18669
V08_VIR_S459_L004_963	FALSE	11813
V08_VIR_S459_L004_96430	FALSE	11891
V08_VIR_S459_L004_96706	FALSE	34429
V08_VIR_S459_L004_96913	FALSE	54178
V08_VIR_S459_L004_97132	FALSE	15975
V08_VIR_S459_L004_97281	FALSE	13251
V08_VIR_S459_L004_97779	FALSE	24591
V08_VIR_S459_L004_98171	FALSE	18910
V08_VIR_S459_L004_9876	FALSE	17886
V08_VIR_S459_L004_99818	FALSE	19136
V09_VIR_S458_L004_100029	FALSE	10937
V09_VIR_S458_L004_100262	FALSE	24168
V09_VIR_S458_L004_100277	FALSE	28726
V09_VIR_S458_L004_100577	FALSE	19184
V09_VIR_S458_L004_10086	FALSE	14877
V09_VIR_S458_L004_101080	FALSE	14014
V09_VIR_S458_L004_1012	FALSE	13141
V09_VIR_S458_L004_101533	FALSE	12587
V09_VIR_S458_L004_101766	FALSE	16371
V09_VIR_S458_L004_101896	FALSE	12057
V09_VIR_S458_L004_102715	FALSE	26412
V09_VIR_S458_L004_102761	FALSE	12087
V09_VIR_S458_L004_102986	FALSE	136689
V09_VIR_S458_L004_104698	FALSE	22266
V09_VIR_S458_L004_104700	FALSE	10494
V09_VIR_S458_L004_104765	FALSE	10111
V09_VIR_S458_L004_104986	FALSE	44776
V09_VIR_S458_L004_10532	FALSE	28153
V09_VIR_S458_L004_10536	FALSE	13997
V09_VIR_S458_L004_105496	FALSE	52736
V09_VIR_S458_L004_10556	FALSE	40905
V09_VIR_S458_L004_105605	FALSE	23019
V09_VIR_S458_L004_10581	FALSE	27357
V09_VIR_S458_L004_105922	FALSE	54513
V09_VIR_S458_L004_105951	FALSE	13076
V09_VIR_S458_L004_106910	FALSE	10882
V09_VIR_S458_L004_107079	FALSE	11726
V09_VIR_S458_L004_107615	FALSE	16684
V09_VIR_S458_L004_107831	FALSE	17224
V09_VIR_S458_L004_108345	FALSE	64843
V09_VIR_S458_L004_108543	FALSE	15431
V09_VIR_S458_L004_108601	FALSE	11340
V09_VIR_S458_L004_108770	FALSE	19089
V09_VIR_S458_L004_108780	FALSE	13124
V09_VIR_S458_L004_109162	FALSE	22644
V09_VIR_S458_L004_109229	FALSE	37007
V09_VIR_S458_L004_110130	FALSE	26924
V09_VIR_S458_L004_110668	FALSE	37873
V09_VIR_S458_L004_110671	FALSE	10626
V09_VIR_S458_L004_110904	FALSE	17283
V09_VIR_S458_L004_111032	FALSE	53913
V09_VIR_S458_L004_111230	FALSE	10360
V09_VIR_S458_L004_111438	FALSE	12530
V09_VIR_S458_L004_111801	FALSE	12544
V09_VIR_S458_L004_111882	FALSE	15503
V09_VIR_S458_L004_112204	FALSE	14146
V09_VIR_S458_L004_112789	FALSE	58189
V09_VIR_S458_L004_112960	FALSE	42989
V09_VIR_S458_L004_113010	FALSE	16410
V09_VIR_S458_L004_113157	FALSE	18592
V09_VIR_S458_L004_113347	FALSE	15915
V09_VIR_S458_L004_113767	FALSE	23041
V09_VIR_S458_L004_113796	FALSE	24367
V09_VIR_S458_L004_11380	FALSE	14693
V09_VIR_S458_L004_11397	FALSE	10689
V09_VIR_S458_L004_114173	FALSE	22178
V09_VIR_S458_L004_114409	FALSE	11192
V09_VIR_S458_L004_114562	FALSE	11021
V09_VIR_S458_L004_114570	FALSE	10489
V09_VIR_S458_L004_114701	FALSE	47154
V09_VIR_S458_L004_115181	FALSE	10556
V09_VIR_S458_L004_115459	FALSE	15673
V09_VIR_S458_L004_115462	FALSE	15948
V09_VIR_S458_L004_115497	FALSE	10617
V09_VIR_S458_L004_115997	FALSE	10250
V09_VIR_S458_L004_116010	FALSE	27873
V09_VIR_S458_L004_116767	FALSE	27695
V09_VIR_S458_L004_116961	FALSE	42974
V09_VIR_S458_L004_117032	FALSE	12753
V09_VIR_S458_L004_117284	FALSE	14238
V09_VIR_S458_L004_117560	FALSE	16053
V09_VIR_S458_L004_117632	FALSE	29525
V09_VIR_S458_L004_11787	FALSE	21324
V09_VIR_S458_L004_118003	FALSE	36197
V09_VIR_S458_L004_118234	FALSE	17091
V09_VIR_S458_L004_11843	FALSE	39265
V09_VIR_S458_L004_118577	FALSE	14131
V09_VIR_S458_L004_118604	FALSE	22589
V09_VIR_S458_L004_118786	FALSE	36779
V09_VIR_S458_L004_119411	FALSE	11990
V09_VIR_S458_L004_119551	FALSE	63547
V09_VIR_S458_L004_119676	FALSE	10117
V09_VIR_S458_L004_119901	FALSE	27593
V09_VIR_S458_L004_120473	FALSE	12565
V09_VIR_S458_L004_120595	FALSE	16856
V09_VIR_S458_L004_12075	FALSE	15359
V09_VIR_S458_L004_120822	FALSE	31843
V09_VIR_S458_L004_12107	FALSE	39160
V09_VIR_S458_L004_121298	FALSE	11979
V09_VIR_S458_L004_121586	FALSE	106206
V09_VIR_S458_L004_121752	FALSE	59956
V09_VIR_S458_L004_121941	FALSE	12556
V09_VIR_S458_L004_121965	FALSE	22992
V09_VIR_S458_L004_122022	FALSE	38604
V09_VIR_S458_L004_122319	FALSE	58996
V09_VIR_S458_L004_122738	FALSE	37696
V09_VIR_S458_L004_12275	FALSE	12695
V09_VIR_S458_L004_12276	FALSE	13697
V09_VIR_S458_L004_122841	FALSE	39737
V09_VIR_S458_L004_123193	FALSE	78633
V09_VIR_S458_L004_123376	FALSE	82130
V09_VIR_S458_L004_123886	FALSE	164096
V09_VIR_S458_L004_124416	FALSE	11745
V09_VIR_S458_L004_124535	FALSE	41276
V09_VIR_S458_L004_124791	FALSE	67339
V09_VIR_S458_L004_125113	FALSE	45325
V09_VIR_S458_L004_125261	FALSE	43819
V09_VIR_S458_L004_125433	FALSE	41638
V09_VIR_S458_L004_125548	FALSE	36176
V09_VIR_S458_L004_125603	FALSE	29915
V09_VIR_S458_L004_125640	FALSE	23107
V09_VIR_S458_L004_125694	FALSE	16243
V09_VIR_S458_L004_125792	FALSE	13331
V09_VIR_S458_L004_125814	FALSE	15742
V09_VIR_S458_L004_125973	FALSE	51583
V09_VIR_S458_L004_125997	FALSE	11839
V09_VIR_S458_L004_126100	FALSE	43746
V09_VIR_S458_L004_126155	FALSE	64108
V09_VIR_S458_L004_126232	FALSE	16222
V09_VIR_S458_L004_126311	FALSE	52075
V09_VIR_S458_L004_126431	FALSE	64211
V09_VIR_S458_L004_126678	FALSE	58839
V09_VIR_S458_L004_126827	FALSE	41924
V09_VIR_S458_L004_126884	FALSE	45085
V09_VIR_S458_L004_126898	FALSE	48216
V09_VIR_S458_L004_126909	FALSE	43427
V09_VIR_S458_L004_126925	FALSE	26049
V09_VIR_S458_L004_126932	FALSE	51072
V09_VIR_S458_L004_126940	FALSE	48064
V09_VIR_S458_L004_126943	FALSE	37962
V09_VIR_S458_L004_126951	FALSE	48127
V09_VIR_S458_L004_126955	FALSE	19855
V09_VIR_S458_L004_126988	FALSE	48345
V09_VIR_S458_L004_126997	FALSE	10185
V09_VIR_S458_L004_127037	FALSE	35590
V09_VIR_S458_L004_13373	FALSE	80545
V09_VIR_S458_L004_13497	FALSE	95941
V09_VIR_S458_L004_1392	FALSE	19504
V09_VIR_S458_L004_1393	FALSE	67250
V09_VIR_S458_L004_13963	FALSE	10265
V09_VIR_S458_L004_14106	FALSE	18544
V09_VIR_S458_L004_14498	FALSE	22931
V09_VIR_S458_L004_14589	FALSE	10242
V09_VIR_S458_L004_14611	FALSE	16215
V09_VIR_S458_L004_14782	FALSE	14293
V09_VIR_S458_L004_1526	FALSE	21200
V09_VIR_S458_L004_15401	FALSE	11257
V09_VIR_S458_L004_15537	FALSE	15589
V09_VIR_S458_L004_15605	FALSE	29037
V09_VIR_S458_L004_15908	FALSE	17937
V09_VIR_S458_L004_16977	FALSE	12126
V09_VIR_S458_L004_17214	FALSE	10324
V09_VIR_S458_L004_17243	FALSE	10257
V09_VIR_S458_L004_17447	FALSE	10300
V09_VIR_S458_L004_17493	FALSE	20600
V09_VIR_S458_L004_18185	FALSE	13139
V09_VIR_S458_L004_19075	FALSE	46228
V09_VIR_S458_L004_19225	FALSE	45960
V09_VIR_S458_L004_19300	FALSE	12261
V09_VIR_S458_L004_19923	FALSE	38502
V09_VIR_S458_L004_20372	FALSE	14064
V09_VIR_S458_L004_20477	FALSE	17666
V09_VIR_S458_L004_20640	FALSE	24317
V09_VIR_S458_L004_2099	FALSE	11089
V09_VIR_S458_L004_21372	FALSE	19751
V09_VIR_S458_L004_21450	FALSE	28756
V09_VIR_S458_L004_21867	FALSE	10281
V09_VIR_S458_L004_22000	FALSE	34197
V09_VIR_S458_L004_22001	FALSE	11685
V09_VIR_S458_L004_2210	FALSE	56157
V09_VIR_S458_L004_22109	FALSE	21513
V09_VIR_S458_L004_22143	FALSE	20018
V09_VIR_S458_L004_2224	FALSE	21932
V09_VIR_S458_L004_22833	FALSE	43091
V09_VIR_S458_L004_23156	FALSE	19891
V09_VIR_S458_L004_23310	FALSE	23457
V09_VIR_S458_L004_23383	FALSE	12392
V09_VIR_S458_L004_23547	FALSE	21449
V09_VIR_S458_L004_23919	FALSE	10236
V09_VIR_S458_L004_24875	FALSE	74208
V09_VIR_S458_L004_25018	FALSE	12468
V09_VIR_S458_L004_25858	FALSE	13987
V09_VIR_S458_L004_25872	FALSE	10547
V09_VIR_S458_L004_26001	FALSE	22395
V09_VIR_S458_L004_26085	FALSE	31093
V09_VIR_S458_L004_2634	FALSE	19603
V09_VIR_S458_L004_26408	FALSE	10653
V09_VIR_S458_L004_26444	FALSE	15727
V09_VIR_S458_L004_26449	FALSE	15622
V09_VIR_S458_L004_26857	FALSE	43962
V09_VIR_S458_L004_26972	FALSE	40908
V09_VIR_S458_L004_27139	FALSE	17970
V09_VIR_S458_L004_27319	FALSE	33740
V09_VIR_S458_L004_27353	FALSE	11256
V09_VIR_S458_L004_27475	FALSE	45589
V09_VIR_S458_L004_27488	FALSE	13020
V09_VIR_S458_L004_27561	FALSE	10156
V09_VIR_S458_L004_27645	FALSE	27210
V09_VIR_S458_L004_27758	FALSE	23065
V09_VIR_S458_L004_27856	FALSE	80468
V09_VIR_S458_L004_28019	FALSE	16852
V09_VIR_S458_L004_28670	FALSE	16150
V09_VIR_S458_L004_29079	FALSE	25933
V09_VIR_S458_L004_29300	FALSE	14692
V09_VIR_S458_L004_29377	FALSE	13567
V09_VIR_S458_L004_29392	FALSE	20836
V09_VIR_S458_L004_29484	FALSE	12711
V09_VIR_S458_L004_29490	FALSE	16634
V09_VIR_S458_L004_29753	FALSE	78496
V09_VIR_S458_L004_29759	FALSE	13811
V09_VIR_S458_L004_29811	FALSE	23545
V09_VIR_S458_L004_30223	FALSE	16685
V09_VIR_S458_L004_30273	FALSE	18616
V09_VIR_S458_L004_30555	FALSE	17155
V09_VIR_S458_L004_307	FALSE	73229
V09_VIR_S458_L004_3071	FALSE	116644
V09_VIR_S458_L004_30889	FALSE	10978
V09_VIR_S458_L004_31126	FALSE	63735
V09_VIR_S458_L004_31218	FALSE	10179
V09_VIR_S458_L004_31317	FALSE	59843
V09_VIR_S458_L004_31393	FALSE	13089
V09_VIR_S458_L004_31462	FALSE	15369
V09_VIR_S458_L004_31491	FALSE	72656
V09_VIR_S458_L004_31578	FALSE	11042
V09_VIR_S458_L004_31798	FALSE	19722
V09_VIR_S458_L004_31896	FALSE	11872
V09_VIR_S458_L004_32031	FALSE	11298
V09_VIR_S458_L004_32107	FALSE	15118
V09_VIR_S458_L004_32277	FALSE	12409
V09_VIR_S458_L004_32395	FALSE	10563
V09_VIR_S458_L004_32579	FALSE	19648
V09_VIR_S458_L004_3259	FALSE	32807
V09_VIR_S458_L004_32724	FALSE	55960
V09_VIR_S458_L004_32980	FALSE	11236
V09_VIR_S458_L004_33084	FALSE	15831
V09_VIR_S458_L004_33139	FALSE	13079
V09_VIR_S458_L004_33537	FALSE	10677
V09_VIR_S458_L004_33652	FALSE	11157
V09_VIR_S458_L004_33748	FALSE	15824
V09_VIR_S458_L004_33828	FALSE	26471
V09_VIR_S458_L004_34091	FALSE	19252
V09_VIR_S458_L004_34174	FALSE	11128
V09_VIR_S458_L004_34219	FALSE	12378
V09_VIR_S458_L004_34362	FALSE	24069
V09_VIR_S458_L004_34957	FALSE	37732
V09_VIR_S458_L004_35421	FALSE	11194
V09_VIR_S458_L004_35890	FALSE	17041
V09_VIR_S458_L004_35898	FALSE	101500
V09_VIR_S458_L004_35906	FALSE	20964
V09_VIR_S458_L004_36089	FALSE	13891
V09_VIR_S458_L004_3654	FALSE	10723
V09_VIR_S458_L004_36627	FALSE	19670
V09_VIR_S458_L004_36684	FALSE	23478
V09_VIR_S458_L004_37137	FALSE	15443
V09_VIR_S458_L004_3718	FALSE	12381
V09_VIR_S458_L004_37474	FALSE	10946
V09_VIR_S458_L004_37485	FALSE	14738
V09_VIR_S458_L004_37803	FALSE	50078
V09_VIR_S458_L004_37901	FALSE	12206
V09_VIR_S458_L004_37995	FALSE	14062
V09_VIR_S458_L004_38301	FALSE	24000
V09_VIR_S458_L004_38537	FALSE	141726
V09_VIR_S458_L004_38823	FALSE	12445
V09_VIR_S458_L004_39162	FALSE	11843
V09_VIR_S458_L004_39257	FALSE	15327
V09_VIR_S458_L004_39371	FALSE	23205
V09_VIR_S458_L004_40253	FALSE	22258
V09_VIR_S458_L004_40554	FALSE	41509
V09_VIR_S458_L004_4082	FALSE	38611
V09_VIR_S458_L004_40880	FALSE	51458
V09_VIR_S458_L004_41190	FALSE	12580
V09_VIR_S458_L004_4141	FALSE	14705
V09_VIR_S458_L004_41426	FALSE	37458
V09_VIR_S458_L004_41449	FALSE	19236
V09_VIR_S458_L004_4146	FALSE	12643
V09_VIR_S458_L004_42317	FALSE	11784
V09_VIR_S458_L004_42488	FALSE	44401
V09_VIR_S458_L004_42687	FALSE	11303
V09_VIR_S458_L004_42719	FALSE	55208
V09_VIR_S458_L004_43272	FALSE	37262
V09_VIR_S458_L004_43498	FALSE	37502
V09_VIR_S458_L004_44086	FALSE	21735
V09_VIR_S458_L004_44147	FALSE	32900
V09_VIR_S458_L004_44539	FALSE	41016
V09_VIR_S458_L004_45076	FALSE	16908
V09_VIR_S458_L004_45116	FALSE	49766
V09_VIR_S458_L004_45193	FALSE	12527
V09_VIR_S458_L004_45242	FALSE	10959
V09_VIR_S458_L004_45461	FALSE	13292
V09_VIR_S458_L004_45717	FALSE	14853
V09_VIR_S458_L004_45781	FALSE	13427
V09_VIR_S458_L004_46095	FALSE	16383
V09_VIR_S458_L004_46234	FALSE	78571
V09_VIR_S458_L004_46276	FALSE	19908
V09_VIR_S458_L004_46390	FALSE	42439
V09_VIR_S458_L004_46775	FALSE	16941
V09_VIR_S458_L004_46917	FALSE	10032
V09_VIR_S458_L004_47158	FALSE	17203
V09_VIR_S458_L004_47361	FALSE	14753
V09_VIR_S458_L004_47856	FALSE	40900
V09_VIR_S458_L004_4794	FALSE	10670
V09_VIR_S458_L004_48011	FALSE	11168
V09_VIR_S458_L004_48122	FALSE	17595
V09_VIR_S458_L004_48158	FALSE	10798
V09_VIR_S458_L004_48385	FALSE	14557
V09_VIR_S458_L004_48477	FALSE	15387
V09_VIR_S458_L004_48569	FALSE	10853
V09_VIR_S458_L004_48580	FALSE	12904
V09_VIR_S458_L004_48605	FALSE	27288
V09_VIR_S458_L004_49287	FALSE	11540
V09_VIR_S458_L004_49416	FALSE	37876
V09_VIR_S458_L004_49742	FALSE	13108
V09_VIR_S458_L004_50088	FALSE	32460
V09_VIR_S458_L004_50339	FALSE	12455
V09_VIR_S458_L004_50492	FALSE	19438
V09_VIR_S458_L004_50715	FALSE	10320
V09_VIR_S458_L004_5094	FALSE	17932
V09_VIR_S458_L004_51407	FALSE	12559
V09_VIR_S458_L004_51508	FALSE	11684
V09_VIR_S458_L004_51554	FALSE	80293
V09_VIR_S458_L004_51645	FALSE	61419
V09_VIR_S458_L004_51701	FALSE	67630
V09_VIR_S458_L004_51965	FALSE	61018
V09_VIR_S458_L004_52063	FALSE	18429
V09_VIR_S458_L004_52145	FALSE	14081
V09_VIR_S458_L004_52263	FALSE	54510
V09_VIR_S458_L004_52450	FALSE	21331
V09_VIR_S458_L004_52537	FALSE	17269
V09_VIR_S458_L004_52845	FALSE	16609
V09_VIR_S458_L004_52865	FALSE	11274
V09_VIR_S458_L004_53203	FALSE	45813
V09_VIR_S458_L004_53207	FALSE	20933
V09_VIR_S458_L004_53910	FALSE	23846
V09_VIR_S458_L004_54583	FALSE	14437
V09_VIR_S458_L004_54808	FALSE	35779
V09_VIR_S458_L004_54820	FALSE	39751
V09_VIR_S458_L004_55218	FALSE	10672
V09_VIR_S458_L004_55640	FALSE	18137
V09_VIR_S458_L004_55676	FALSE	53339
V09_VIR_S458_L004_55847	FALSE	10485
V09_VIR_S458_L004_55946	FALSE	20536
V09_VIR_S458_L004_56045	FALSE	10941
V09_VIR_S458_L004_56175	FALSE	18847
V09_VIR_S458_L004_56388	FALSE	13596
V09_VIR_S458_L004_56611	FALSE	10199
V09_VIR_S458_L004_56637	FALSE	19113
V09_VIR_S458_L004_56806	FALSE	57719
V09_VIR_S458_L004_57106	FALSE	11095
V09_VIR_S458_L004_57110	FALSE	46799
V09_VIR_S458_L004_57755	FALSE	10164
V09_VIR_S458_L004_57956	FALSE	48999
V09_VIR_S458_L004_58175	FALSE	15837
V09_VIR_S458_L004_58266	FALSE	13161
V09_VIR_S458_L004_58469	FALSE	11408
V09_VIR_S458_L004_58545	FALSE	15498
V09_VIR_S458_L004_5862	FALSE	11905
V09_VIR_S458_L004_59133	FALSE	15272
V09_VIR_S458_L004_59403	FALSE	10044
V09_VIR_S458_L004_59770	FALSE	10413
V09_VIR_S458_L004_60013	FALSE	39031
V09_VIR_S458_L004_60066	FALSE	21449
V09_VIR_S458_L004_60137	FALSE	14334
V09_VIR_S458_L004_60173	FALSE	25097
V09_VIR_S458_L004_60255	FALSE	15828
V09_VIR_S458_L004_60460	FALSE	10522
V09_VIR_S458_L004_6082	FALSE	11274
V09_VIR_S458_L004_61129	FALSE	13057
V09_VIR_S458_L004_61130	FALSE	10198
V09_VIR_S458_L004_6129	FALSE	15231
V09_VIR_S458_L004_61335	FALSE	16475
V09_VIR_S458_L004_61359	FALSE	17568
V09_VIR_S458_L004_61456	FALSE	11243
V09_VIR_S458_L004_61460	FALSE	15031
V09_VIR_S458_L004_61749	FALSE	18302
V09_VIR_S458_L004_61790	FALSE	10838
V09_VIR_S458_L004_62087	FALSE	19374
V09_VIR_S458_L004_62167	FALSE	50327
V09_VIR_S458_L004_62226	FALSE	22111
V09_VIR_S458_L004_62669	FALSE	20760
V09_VIR_S458_L004_62919	FALSE	25244
V09_VIR_S458_L004_63149	FALSE	49882
V09_VIR_S458_L004_6369	FALSE	20447
V09_VIR_S458_L004_63868	FALSE	10956
V09_VIR_S458_L004_639	FALSE	12252
V09_VIR_S458_L004_64104	FALSE	24478
V09_VIR_S458_L004_64112	FALSE	31706
V09_VIR_S458_L004_64200	FALSE	34663
V09_VIR_S458_L004_64426	FALSE	10316
V09_VIR_S458_L004_6481	FALSE	20232
V09_VIR_S458_L004_64931	FALSE	10330
V09_VIR_S458_L004_64960	FALSE	11911
V09_VIR_S458_L004_65493	FALSE	16564
V09_VIR_S458_L004_65505	FALSE	19473
V09_VIR_S458_L004_65785	FALSE	28313
V09_VIR_S458_L004_66057	FALSE	30721
V09_VIR_S458_L004_66154	FALSE	30398
V09_VIR_S458_L004_66710	FALSE	18734
V09_VIR_S458_L004_66845	FALSE	26848
V09_VIR_S458_L004_66918	FALSE	10022
V09_VIR_S458_L004_66927	FALSE	64665
V09_VIR_S458_L004_66968	FALSE	16706
V09_VIR_S458_L004_67125	FALSE	40606
V09_VIR_S458_L004_67258	FALSE	20088
V09_VIR_S458_L004_67335	FALSE	13386
V09_VIR_S458_L004_67452	FALSE	13063
V09_VIR_S458_L004_67737	FALSE	76640
V09_VIR_S458_L004_6777	FALSE	36031
V09_VIR_S458_L004_67895	FALSE	13580
V09_VIR_S458_L004_67919	FALSE	15443
V09_VIR_S458_L004_68	FALSE	10844
V09_VIR_S458_L004_68210	FALSE	21183
V09_VIR_S458_L004_68301	FALSE	10910
V09_VIR_S458_L004_68539	FALSE	27836
V09_VIR_S458_L004_68645	FALSE	12207
V09_VIR_S458_L004_69120	FALSE	36850
V09_VIR_S458_L004_69135	FALSE	10500
V09_VIR_S458_L004_69537	FALSE	15229
V09_VIR_S458_L004_69698	FALSE	21505
V09_VIR_S458_L004_6971	FALSE	28020
V09_VIR_S458_L004_69847	FALSE	12998
V09_VIR_S458_L004_69903	FALSE	11386
V09_VIR_S458_L004_70183	FALSE	34471
V09_VIR_S458_L004_70396	FALSE	46197
V09_VIR_S458_L004_70452	FALSE	10033
V09_VIR_S458_L004_70733	FALSE	20662
V09_VIR_S458_L004_71244	FALSE	10087
V09_VIR_S458_L004_7158	FALSE	20871
V09_VIR_S458_L004_71925	FALSE	22357
V09_VIR_S458_L004_71985	FALSE	20586
V09_VIR_S458_L004_72055	FALSE	29766
V09_VIR_S458_L004_72314	FALSE	59947
V09_VIR_S458_L004_7259	FALSE	14569
V09_VIR_S458_L004_73269	FALSE	10070
V09_VIR_S458_L004_73404	FALSE	10997
V09_VIR_S458_L004_73440	FALSE	44632
V09_VIR_S458_L004_73645	FALSE	25666
V09_VIR_S458_L004_74056	FALSE	10026
V09_VIR_S458_L004_74313	FALSE	17440
V09_VIR_S458_L004_74345	FALSE	10041
V09_VIR_S458_L004_74626	FALSE	26192
V09_VIR_S458_L004_74836	FALSE	31335
V09_VIR_S458_L004_75037	FALSE	11309
V09_VIR_S458_L004_75219	FALSE	11489
V09_VIR_S458_L004_75382	FALSE	38478
V09_VIR_S458_L004_75511	FALSE	10132
V09_VIR_S458_L004_75573	FALSE	19092
V09_VIR_S458_L004_759	FALSE	13520
V09_VIR_S458_L004_7593	FALSE	11197
V09_VIR_S458_L004_7615	FALSE	10213
V09_VIR_S458_L004_76781	FALSE	10408
V09_VIR_S458_L004_76843	FALSE	32314
V09_VIR_S458_L004_770	FALSE	13526
V09_VIR_S458_L004_77023	FALSE	46351
V09_VIR_S458_L004_77220	FALSE	10570
V09_VIR_S458_L004_77460	FALSE	13002
V09_VIR_S458_L004_77567	FALSE	21687
V09_VIR_S458_L004_77758	FALSE	16316
V09_VIR_S458_L004_77988	FALSE	10551
V09_VIR_S458_L004_78025	FALSE	12945
V09_VIR_S458_L004_78111	FALSE	40754
V09_VIR_S458_L004_78607	FALSE	11005
V09_VIR_S458_L004_78918	FALSE	12869
V09_VIR_S458_L004_78994	FALSE	54382
V09_VIR_S458_L004_7905	FALSE	17319
V09_VIR_S458_L004_79483	FALSE	42946
V09_VIR_S458_L004_80328	FALSE	25103
V09_VIR_S458_L004_80594	FALSE	23235
V09_VIR_S458_L004_80913	FALSE	35675
V09_VIR_S458_L004_80984	FALSE	12996
V09_VIR_S458_L004_81037	FALSE	13545
V09_VIR_S458_L004_81196	FALSE	11744
V09_VIR_S458_L004_81936	FALSE	13723
V09_VIR_S458_L004_82361	FALSE	59060
V09_VIR_S458_L004_82516	FALSE	14298
V09_VIR_S458_L004_82736	FALSE	10288
V09_VIR_S458_L004_8333	FALSE	12603
V09_VIR_S458_L004_83337	FALSE	10185
V09_VIR_S458_L004_83546	FALSE	22236
V09_VIR_S458_L004_83620	FALSE	29247
V09_VIR_S458_L004_83769	FALSE	64108
V09_VIR_S458_L004_83776	FALSE	22522
V09_VIR_S458_L004_83986	FALSE	13071
V09_VIR_S458_L004_84008	FALSE	10721
V09_VIR_S458_L004_84722	FALSE	14505
V09_VIR_S458_L004_84773	FALSE	14637
V09_VIR_S458_L004_85750	FALSE	20482
V09_VIR_S458_L004_85840	FALSE	10289
V09_VIR_S458_L004_86018	FALSE	32443
V09_VIR_S458_L004_86462	FALSE	10855
V09_VIR_S458_L004_86563	FALSE	12083
V09_VIR_S458_L004_86895	FALSE	14704
V09_VIR_S458_L004_86959	FALSE	27926
V09_VIR_S458_L004_87149	FALSE	13188
V09_VIR_S458_L004_87520	FALSE	17455
V09_VIR_S458_L004_87807	FALSE	10062
V09_VIR_S458_L004_88167	FALSE	15839
V09_VIR_S458_L004_88626	FALSE	10788
V09_VIR_S458_L004_88747	FALSE	13620
V09_VIR_S458_L004_8919	FALSE	14087
V09_VIR_S458_L004_8926	FALSE	10783
V09_VIR_S458_L004_89390	FALSE	59815
V09_VIR_S458_L004_89778	FALSE	25203
V09_VIR_S458_L004_89842	FALSE	11346
V09_VIR_S458_L004_89975_fragment_1	TRUE	29789
V09_VIR_S458_L004_90102	FALSE	11133
V09_VIR_S458_L004_90221	FALSE	31988
V09_VIR_S458_L004_90538	FALSE	21198
V09_VIR_S458_L004_90568	FALSE	35920
V09_VIR_S458_L004_90731	FALSE	30735
V09_VIR_S458_L004_90888	FALSE	16518
V09_VIR_S458_L004_91046	FALSE	15913
V09_VIR_S458_L004_91078	FALSE	10001
V09_VIR_S458_L004_91240	FALSE	10990
V09_VIR_S458_L004_91265	FALSE	12127
V09_VIR_S458_L004_91367	FALSE	13496
V09_VIR_S458_L004_91388	FALSE	10307
V09_VIR_S458_L004_91457	FALSE	11076
V09_VIR_S458_L004_91701	FALSE	10427
V09_VIR_S458_L004_91727	FALSE	10759
V09_VIR_S458_L004_91855	FALSE	72266
V09_VIR_S458_L004_91856	FALSE	10408
V09_VIR_S458_L004_92101	FALSE	37927
V09_VIR_S458_L004_9212	FALSE	41728
V09_VIR_S458_L004_92122	FALSE	13975
V09_VIR_S458_L004_92392	FALSE	76751
V09_VIR_S458_L004_92488	FALSE	16570
V09_VIR_S458_L004_92568	FALSE	34484
V09_VIR_S458_L004_93443	FALSE	17193
V09_VIR_S458_L004_93615	FALSE	13847
V09_VIR_S458_L004_93677	FALSE	10526
V09_VIR_S458_L004_94226	FALSE	14625
V09_VIR_S458_L004_94233	FALSE	34393
V09_VIR_S458_L004_94315	FALSE	12250
V09_VIR_S458_L004_94841	FALSE	30645
V09_VIR_S458_L004_94910	FALSE	15059
V09_VIR_S458_L004_94917	FALSE	16165
V09_VIR_S458_L004_95107	FALSE	10800
V09_VIR_S458_L004_95812	FALSE	20438
V09_VIR_S458_L004_95821	FALSE	46575
V09_VIR_S458_L004_95976	FALSE	11351
V09_VIR_S458_L004_9603	FALSE	10196
V09_VIR_S458_L004_96516	FALSE	18035
V09_VIR_S458_L004_96601	FALSE	14714
V09_VIR_S458_L004_96691	FALSE	12123
V09_VIR_S458_L004_96767	FALSE	42364
V09_VIR_S458_L004_97031	FALSE	19392
V09_VIR_S458_L004_97046	FALSE	14010
V09_VIR_S458_L004_9717	FALSE	30532
V09_VIR_S458_L004_97232	FALSE	12190
V09_VIR_S458_L004_9732	FALSE	45908
V09_VIR_S458_L004_97439	FALSE	14777
V09_VIR_S458_L004_98064	FALSE	10438
V09_VIR_S458_L004_98082	FALSE	34005
V09_VIR_S458_L004_98507	FALSE	19797
V09_VIR_S458_L004_98636	FALSE	13950
V09_VIR_S458_L004_98830	FALSE	26502
V09_VIR_S458_L004_98955	FALSE	44793
V09_VIR_S458_L004_99119	FALSE	10555
V09_VIR_S458_L004_99143	FALSE	12726
V09_VIR_S458_L004_99145	FALSE	18363
V09_VIR_S458_L004_99220	FALSE	12294
V09_VIR_S458_L004_99691	FALSE	38106
V09_VIR_S458_L004_9979	FALSE	35029
V09_VIR_S458_L004_99795	FALSE	51714
V10_VIR_S448_L004_1037	FALSE	27514
V10_VIR_S448_L004_10731	FALSE	64160
V10_VIR_S448_L004_12758	FALSE	37680
V10_VIR_S448_L004_13851	FALSE	78843
V10_VIR_S448_L004_13991	FALSE	41526
V10_VIR_S448_L004_14231	FALSE	11974
V10_VIR_S448_L004_14681	FALSE	13765
V10_VIR_S448_L004_14753	FALSE	10194
V10_VIR_S448_L004_14926	FALSE	16067
V10_VIR_S448_L004_16777	FALSE	16298
V10_VIR_S448_L004_17381	FALSE	10101
V10_VIR_S448_L004_1867	FALSE	40485
V10_VIR_S448_L004_19080	FALSE	43552
V10_VIR_S448_L004_19360	FALSE	75708
V10_VIR_S448_L004_19601	FALSE	10184
V10_VIR_S448_L004_20360	FALSE	11533
V10_VIR_S448_L004_20841	FALSE	32978
V10_VIR_S448_L004_21437	FALSE	22922
V10_VIR_S448_L004_21834	FALSE	31483
V10_VIR_S448_L004_23000	FALSE	15227
V10_VIR_S448_L004_23446	FALSE	61434
V10_VIR_S448_L004_24528	FALSE	17489
V10_VIR_S448_L004_25278	FALSE	11944
V10_VIR_S448_L004_27600	FALSE	29152
V10_VIR_S448_L004_28821	FALSE	11884
V10_VIR_S448_L004_29262	FALSE	41630
V10_VIR_S448_L004_32129	FALSE	13131
V10_VIR_S448_L004_34239	FALSE	26086
V10_VIR_S448_L004_346	FALSE	12391
V10_VIR_S448_L004_35856	FALSE	10898
V10_VIR_S448_L004_37370	FALSE	14026
V10_VIR_S448_L004_37475	FALSE	19933
V10_VIR_S448_L004_37582	FALSE	16542
V10_VIR_S448_L004_37598	FALSE	14465
V10_VIR_S448_L004_38198	FALSE	12342
V10_VIR_S448_L004_38296	FALSE	12378
V10_VIR_S448_L004_3957	FALSE	38653
V10_VIR_S448_L004_40166	FALSE	103457
V10_VIR_S448_L004_40239	FALSE	10064
V10_VIR_S448_L004_40683	FALSE	48993
V10_VIR_S448_L004_4304	FALSE	28546
V10_VIR_S448_L004_43130	FALSE	18154
V10_VIR_S448_L004_4762	FALSE	10790
V10_VIR_S448_L004_49861	FALSE	17453
V10_VIR_S448_L004_51014	FALSE	10515
V10_VIR_S448_L004_51402	FALSE	34694
V10_VIR_S448_L004_51718	FALSE	77272
V10_VIR_S448_L004_52731	FALSE	11620
V10_VIR_S448_L004_52906	FALSE	15421
V10_VIR_S448_L004_54712	FALSE	29801
V10_VIR_S448_L004_54936	FALSE	11929
V10_VIR_S448_L004_56542	FALSE	17273
V10_VIR_S448_L004_59285	FALSE	22358
V10_VIR_S448_L004_61679	FALSE	13552
V10_VIR_S448_L004_6328	FALSE	11984
V10_VIR_S448_L004_63384	FALSE	18640
V10_VIR_S448_L004_6488	FALSE	12755
V10_VIR_S448_L004_6580	FALSE	12331
V10_VIR_S448_L004_6717	FALSE	12484
V10_VIR_S448_L004_67744	FALSE	47482
V10_VIR_S448_L004_70250	FALSE	10421
V10_VIR_S448_L004_70321	FALSE	70729
V10_VIR_S448_L004_70495	FALSE	27554
V10_VIR_S448_L004_70746	FALSE	10228
V10_VIR_S448_L004_73824	FALSE	10058
V10_VIR_S448_L004_7397	FALSE	67489
V10_VIR_S448_L004_74832	FALSE	45324
V10_VIR_S448_L004_75772	FALSE	16814
V10_VIR_S448_L004_77272	FALSE	43660
V10_VIR_S448_L004_80295	FALSE	12494
V10_VIR_S448_L004_82736	FALSE	14758
V10_VIR_S448_L004_82869	FALSE	14322
V10_VIR_S448_L004_83973	FALSE	13897
V10_VIR_S448_L004_84478	FALSE	15614
V10_VIR_S448_L004_85984	FALSE	12000
V10_VIR_S448_L004_87739	FALSE	50759
V10_VIR_S448_L004_87895	FALSE	59344
V10_VIR_S448_L004_88012	FALSE	51314
V10_VIR_S448_L004_88058	FALSE	12962
V10_VIR_S448_L004_88929	FALSE	40397
V10_VIR_S448_L004_89439	FALSE	47933
V10_VIR_S448_L004_89707	FALSE	41237
V10_VIR_S448_L004_90783	FALSE	12228
V10_VIR_S448_L004_90896	FALSE	53406
V10_VIR_S448_L004_92131	FALSE	12008
V10_VIR_S448_L004_93028	FALSE	13523
V10_VIR_S448_L004_9866	FALSE	19438
V11_VIR_S463_L004_100207	FALSE	58498
V11_VIR_S463_L004_100225	FALSE	11885
V11_VIR_S463_L004_100336	FALSE	12161
V11_VIR_S463_L004_100596	FALSE	96909
V11_VIR_S463_L004_101444	FALSE	52881
V11_VIR_S463_L004_101597	FALSE	46171
V11_VIR_S463_L004_101637	FALSE	12043
V11_VIR_S463_L004_10174	FALSE	13106
V11_VIR_S463_L004_10175	FALSE	13987
V11_VIR_S463_L004_101791	FALSE	42227
V11_VIR_S463_L004_101848	FALSE	83404
V11_VIR_S463_L004_101906	FALSE	26768
V11_VIR_S463_L004_101954	FALSE	10122
V11_VIR_S463_L004_102111	FALSE	58032
V11_VIR_S463_L004_102985	FALSE	19346
V11_VIR_S463_L004_103196	FALSE	12548
V11_VIR_S463_L004_10640	FALSE	11231
V11_VIR_S463_L004_11110	FALSE	36930
V11_VIR_S463_L004_11719	FALSE	10805
V11_VIR_S463_L004_11873	FALSE	15537
V11_VIR_S463_L004_12817	FALSE	30243
V11_VIR_S463_L004_15124	FALSE	10429
V11_VIR_S463_L004_15787	FALSE	20655
V11_VIR_S463_L004_16117	FALSE	12630
V11_VIR_S463_L004_16217	FALSE	41919
V11_VIR_S463_L004_16494	FALSE	11801
V11_VIR_S463_L004_16693	FALSE	42349
V11_VIR_S463_L004_17116	FALSE	17280
V11_VIR_S463_L004_17682	FALSE	10256
V11_VIR_S463_L004_18333	FALSE	27500
V11_VIR_S463_L004_18872	FALSE	11630
V11_VIR_S463_L004_19297	FALSE	10688
V11_VIR_S463_L004_2195	FALSE	12574
V11_VIR_S463_L004_2224	FALSE	14179
V11_VIR_S463_L004_22598	FALSE	44363
V11_VIR_S463_L004_23454	FALSE	35558
V11_VIR_S463_L004_24799	FALSE	18308
V11_VIR_S463_L004_25186	FALSE	13699
V11_VIR_S463_L004_26466	FALSE	42109
V11_VIR_S463_L004_26937	FALSE	12443
V11_VIR_S463_L004_2784	FALSE	17124
V11_VIR_S463_L004_30354	FALSE	11367
V11_VIR_S463_L004_33854	FALSE	24064
V11_VIR_S463_L004_34040	FALSE	16304
V11_VIR_S463_L004_34757	FALSE	13758
V11_VIR_S463_L004_34933	FALSE	14117
V11_VIR_S463_L004_3503	FALSE	13033
V11_VIR_S463_L004_35425	FALSE	20352
V11_VIR_S463_L004_35798	FALSE	14724
V11_VIR_S463_L004_36509	FALSE	26053
V11_VIR_S463_L004_37858	FALSE	12562
V11_VIR_S463_L004_39068	FALSE	10265
V11_VIR_S463_L004_39247	FALSE	19459
V11_VIR_S463_L004_4185	FALSE	38820
V11_VIR_S463_L004_42192	FALSE	58766
V11_VIR_S463_L004_42590	FALSE	16586
V11_VIR_S463_L004_42919	FALSE	23140
V11_VIR_S463_L004_43645	FALSE	17095
V11_VIR_S463_L004_44454	FALSE	15598
V11_VIR_S463_L004_44460	FALSE	22946
V11_VIR_S463_L004_44793	FALSE	13232
V11_VIR_S463_L004_46949	FALSE	15393
V11_VIR_S463_L004_47942	FALSE	10765
V11_VIR_S463_L004_48842	FALSE	15484
V11_VIR_S463_L004_49064	FALSE	12234
V11_VIR_S463_L004_49258	FALSE	26386
V11_VIR_S463_L004_49882	FALSE	10679
V11_VIR_S463_L004_50064	FALSE	11016
V11_VIR_S463_L004_51359	FALSE	11180
V11_VIR_S463_L004_51822	FALSE	40168
V11_VIR_S463_L004_55026	FALSE	14872
V11_VIR_S463_L004_56885	FALSE	14326
V11_VIR_S463_L004_59435	FALSE	24141
V11_VIR_S463_L004_59577	FALSE	23982
V11_VIR_S463_L004_59816	FALSE	22697
V11_VIR_S463_L004_60903	FALSE	24227
V11_VIR_S463_L004_6490	FALSE	10236
V11_VIR_S463_L004_6697	FALSE	11574
V11_VIR_S463_L004_67109	FALSE	17764
V11_VIR_S463_L004_67195	FALSE	22006
V11_VIR_S463_L004_67368	FALSE	14935
V11_VIR_S463_L004_67397	FALSE	19841
V11_VIR_S463_L004_67712	FALSE	10154
V11_VIR_S463_L004_6788	FALSE	31584
V11_VIR_S463_L004_68854_fragment_1	TRUE	12826
V11_VIR_S463_L004_69088	FALSE	10637
V11_VIR_S463_L004_69258	FALSE	40643
V11_VIR_S463_L004_69428	FALSE	23340
V11_VIR_S463_L004_72158	FALSE	17116
V11_VIR_S463_L004_72269	FALSE	16282
V11_VIR_S463_L004_73336	FALSE	31049
V11_VIR_S463_L004_73337	FALSE	26724
V11_VIR_S463_L004_73816	FALSE	21929
V11_VIR_S463_L004_76143	FALSE	12224
V11_VIR_S463_L004_77099	FALSE	11572
V11_VIR_S463_L004_77358	FALSE	44064
V11_VIR_S463_L004_78114	FALSE	11884
V11_VIR_S463_L004_78128	FALSE	23547
V11_VIR_S463_L004_78229	FALSE	22007
V11_VIR_S463_L004_79998	FALSE	24984
V11_VIR_S463_L004_80566	FALSE	10524
V11_VIR_S463_L004_84446	FALSE	49133
V11_VIR_S463_L004_84677	FALSE	22724
V11_VIR_S463_L004_84698	FALSE	29491
V11_VIR_S463_L004_85127	FALSE	129085
V11_VIR_S463_L004_86050	FALSE	35880
V11_VIR_S463_L004_87464	FALSE	36147
V11_VIR_S463_L004_87585	FALSE	10347
V11_VIR_S463_L004_88379	FALSE	33015
V11_VIR_S463_L004_89102	FALSE	10128
V11_VIR_S463_L004_8979	FALSE	15052
V11_VIR_S463_L004_91669	FALSE	11639
V11_VIR_S463_L004_92025	FALSE	18566
V11_VIR_S463_L004_92468	FALSE	10312
V11_VIR_S463_L004_94714	FALSE	30058
V11_VIR_S463_L004_95144	FALSE	22821
V11_VIR_S463_L004_95441	FALSE	19917
V11_VIR_S463_L004_97313	FALSE	17006
V11_VIR_S463_L004_97561	FALSE	63782
V11_VIR_S463_L004_97739	FALSE	12223
V11_VIR_S463_L004_99243	FALSE	11253
V11_VIR_S463_L004_99336	FALSE	122253
V11_VIR_S463_L004_99587	FALSE	60410
V11_VIR_S463_L004_99646	FALSE	11383
V11_VIR_S463_L004_99782	FALSE	51100
V11_VIR_S463_L004_99842	FALSE	25366
V12_VIR_S444_L004_10494	FALSE	37972
V12_VIR_S444_L004_10725	FALSE	11515
V12_VIR_S444_L004_10960	FALSE	42129
V12_VIR_S444_L004_119	FALSE	17858
V12_VIR_S444_L004_12166	FALSE	10012
V12_VIR_S444_L004_12286	FALSE	16749
V12_VIR_S444_L004_12383	FALSE	12087
V12_VIR_S444_L004_12414	FALSE	11208
V12_VIR_S444_L004_12590	FALSE	10012
V12_VIR_S444_L004_12832	FALSE	19034
V12_VIR_S444_L004_1365	FALSE	16792
V12_VIR_S444_L004_13847	FALSE	15210
V12_VIR_S444_L004_14145	FALSE	11201
V12_VIR_S444_L004_15032	FALSE	27231
V12_VIR_S444_L004_15045	FALSE	10003
V12_VIR_S444_L004_15215	FALSE	19621
V12_VIR_S444_L004_16385	FALSE	13882
V12_VIR_S444_L004_17478	FALSE	74543
V12_VIR_S444_L004_17538	FALSE	18489
V12_VIR_S444_L004_17770	FALSE	16829
V12_VIR_S444_L004_18095	FALSE	14390
V12_VIR_S444_L004_18748	FALSE	17710
V12_VIR_S444_L004_18829	FALSE	13102
V12_VIR_S444_L004_18959	FALSE	42622
V12_VIR_S444_L004_19198	FALSE	10792
V12_VIR_S444_L004_20738	FALSE	76617
V12_VIR_S444_L004_21195	FALSE	11188
V12_VIR_S444_L004_21363	FALSE	12213
V12_VIR_S444_L004_23204	FALSE	28751
V12_VIR_S444_L004_23516	FALSE	12757
V12_VIR_S444_L004_24160	FALSE	23634
V12_VIR_S444_L004_24372	FALSE	13565
V12_VIR_S444_L004_24756	FALSE	11410
V12_VIR_S444_L004_25024	FALSE	10604
V12_VIR_S444_L004_25046	FALSE	31241
V12_VIR_S444_L004_25609	FALSE	11934
V12_VIR_S444_L004_25927	FALSE	15716
V12_VIR_S444_L004_26363	FALSE	66722
V12_VIR_S444_L004_26368	FALSE	13461
V12_VIR_S444_L004_26564	FALSE	12014
V12_VIR_S444_L004_27883	FALSE	11781
V12_VIR_S444_L004_29322	FALSE	11187
V12_VIR_S444_L004_29790	FALSE	14075
V12_VIR_S444_L004_29986	FALSE	18907
V12_VIR_S444_L004_30402	FALSE	44134
V12_VIR_S444_L004_3066	FALSE	10675
V12_VIR_S444_L004_30822	FALSE	26550
V12_VIR_S444_L004_31057	FALSE	35257
V12_VIR_S444_L004_3139	FALSE	10322
V12_VIR_S444_L004_32112	FALSE	11336
V12_VIR_S444_L004_32363	FALSE	20347
V12_VIR_S444_L004_3701	FALSE	24556
V12_VIR_S444_L004_3792	FALSE	16351
V12_VIR_S444_L004_38023	FALSE	12931
V12_VIR_S444_L004_38631	FALSE	17627
V12_VIR_S444_L004_38745	FALSE	12122
V12_VIR_S444_L004_39048	FALSE	13351
V12_VIR_S444_L004_40070	FALSE	12574
V12_VIR_S444_L004_40797	FALSE	32809
V12_VIR_S444_L004_40938	FALSE	11627
V12_VIR_S444_L004_41517	FALSE	43719
V12_VIR_S444_L004_41919	FALSE	19549
V12_VIR_S444_L004_42369	FALSE	18936
V12_VIR_S444_L004_42745	FALSE	24420
V12_VIR_S444_L004_43099	FALSE	16619
V12_VIR_S444_L004_44211	FALSE	27990
V12_VIR_S444_L004_44430	FALSE	10971
V12_VIR_S444_L004_45420	FALSE	21768
V12_VIR_S444_L004_45534	FALSE	16289
V12_VIR_S444_L004_45919	FALSE	10421
V12_VIR_S444_L004_45994	FALSE	25528
V12_VIR_S444_L004_46088	FALSE	10408
V12_VIR_S444_L004_46976	FALSE	31076
V12_VIR_S444_L004_47760	FALSE	13622
V12_VIR_S444_L004_48016	FALSE	38061
V12_VIR_S444_L004_501	FALSE	11262
V12_VIR_S444_L004_5029	FALSE	18368
V12_VIR_S444_L004_50395	FALSE	59438
V12_VIR_S444_L004_51204	FALSE	14667
V12_VIR_S444_L004_51818	FALSE	13029
V12_VIR_S444_L004_52735	FALSE	11704
V12_VIR_S444_L004_52813	FALSE	12230
V12_VIR_S444_L004_53085	FALSE	12094
V12_VIR_S444_L004_53609	FALSE	16348
V12_VIR_S444_L004_53820	FALSE	20998
V12_VIR_S444_L004_55012	FALSE	23093
V12_VIR_S444_L004_55452	FALSE	33088
V12_VIR_S444_L004_55588	FALSE	57167
V12_VIR_S444_L004_5719	FALSE	56888
V12_VIR_S444_L004_5770	FALSE	12828
V12_VIR_S444_L004_57883	FALSE	12702
V12_VIR_S444_L004_58641	FALSE	23350
V12_VIR_S444_L004_59461	FALSE	10653
V12_VIR_S444_L004_59577	FALSE	15090
V12_VIR_S444_L004_59716	FALSE	11925
V12_VIR_S444_L004_59951	FALSE	15373
V12_VIR_S444_L004_61571	FALSE	13383
V12_VIR_S444_L004_63772	FALSE	47510
V12_VIR_S444_L004_64204	FALSE	18561
V12_VIR_S444_L004_64399	FALSE	14936
V12_VIR_S444_L004_64980	FALSE	13601
V12_VIR_S444_L004_65022	FALSE	13163
V12_VIR_S444_L004_6530	FALSE	42637
V12_VIR_S444_L004_66187	FALSE	15587
V12_VIR_S444_L004_6889	FALSE	30488
V12_VIR_S444_L004_6900	FALSE	11216
V12_VIR_S444_L004_696	FALSE	37588
V12_VIR_S444_L004_69989	FALSE	28294
V12_VIR_S444_L004_7023	FALSE	16819
V12_VIR_S444_L004_71804	FALSE	11544
V12_VIR_S444_L004_7224	FALSE	24738
V12_VIR_S444_L004_72293	FALSE	16774
V12_VIR_S444_L004_72881	FALSE	10096
V12_VIR_S444_L004_73561	FALSE	22461
V12_VIR_S444_L004_76162	FALSE	18660
V12_VIR_S444_L004_78020	FALSE	24339
V12_VIR_S444_L004_7851	FALSE	25251
V12_VIR_S444_L004_78887	FALSE	13085
V12_VIR_S444_L004_79116	FALSE	48550
V12_VIR_S444_L004_81423	FALSE	16660
V12_VIR_S444_L004_82542	FALSE	33641
V12_VIR_S444_L004_83586	FALSE	16887
V12_VIR_S444_L004_83897	FALSE	27244
V12_VIR_S444_L004_85135	FALSE	25126
V12_VIR_S444_L004_85721	FALSE	19387
V12_VIR_S444_L004_86198	FALSE	21197
V12_VIR_S444_L004_86962	FALSE	47849
V12_VIR_S444_L004_87930	FALSE	12883
V12_VIR_S444_L004_87977	FALSE	11206
V12_VIR_S444_L004_89106	FALSE	94396
V12_VIR_S444_L004_89215	FALSE	53395
V12_VIR_S444_L004_90027	FALSE	13173
V12_VIR_S444_L004_90283	FALSE	27940
V12_VIR_S444_L004_9074	FALSE	58952
V12_VIR_S444_L004_91392	FALSE	37099
V12_VIR_S444_L004_9215	FALSE	10860
V12_VIR_S444_L004_92547	FALSE	14801
V12_VIR_S444_L004_92556	FALSE	20016
V12_VIR_S444_L004_92580	FALSE	10614
V12_VIR_S444_L004_93516	FALSE	11771
V12_VIR_S444_L004_93891	FALSE	64645
V12_VIR_S444_L004_94020	FALSE	65544
V12_VIR_S444_L004_94464	FALSE	15745
V12_VIR_S444_L004_94719	FALSE	63397
V12_VIR_S444_L004_94939	FALSE	41933
V12_VIR_S444_L004_95408	FALSE	47358
V12_VIR_S444_L004_95733	FALSE	50738
V12_VIR_S444_L004_95765	FALSE	80804
V12_VIR_S444_L004_95783	FALSE	44371
V12_VIR_S444_L004_95814	FALSE	16632
V12_VIR_S444_L004_95820	FALSE	57131
V12_VIR_S444_L004_95834	FALSE	20086
V13_VIR_S445_L004_11381	FALSE	11174
V13_VIR_S445_L004_13716	FALSE	10861
V13_VIR_S445_L004_14071	FALSE	35502
V13_VIR_S445_L004_14075	FALSE	22306
V13_VIR_S445_L004_15043	FALSE	12272
V13_VIR_S445_L004_15921	FALSE	10623
V13_VIR_S445_L004_15928	FALSE	84645
V13_VIR_S445_L004_16574	FALSE	14231
V13_VIR_S445_L004_17586	FALSE	14221
V13_VIR_S445_L004_18161	FALSE	13095
V13_VIR_S445_L004_18953	FALSE	20539
V13_VIR_S445_L004_19993	FALSE	11891
V13_VIR_S445_L004_23058	FALSE	11937
V13_VIR_S445_L004_24048	FALSE	13995
V13_VIR_S445_L004_2497	FALSE	17098
V13_VIR_S445_L004_25978	FALSE	39355
V13_VIR_S445_L004_26329	FALSE	10831
V13_VIR_S445_L004_26757	FALSE	62358
V13_VIR_S445_L004_26895	FALSE	10969
V13_VIR_S445_L004_27177	FALSE	37820
V13_VIR_S445_L004_27702	FALSE	52305
V13_VIR_S445_L004_27899	FALSE	13490
V13_VIR_S445_L004_28022	FALSE	10545
V13_VIR_S445_L004_28405	FALSE	18353
V13_VIR_S445_L004_30101	FALSE	17960
V13_VIR_S445_L004_30547	FALSE	34354
V13_VIR_S445_L004_31477	FALSE	25494
V13_VIR_S445_L004_31689	FALSE	42660
V13_VIR_S445_L004_34190	FALSE	24260
V13_VIR_S445_L004_35417	FALSE	29782
V13_VIR_S445_L004_36854	FALSE	16301
V13_VIR_S445_L004_37810	FALSE	10436
V13_VIR_S445_L004_39465	FALSE	48886
V13_VIR_S445_L004_40844	FALSE	11732
V13_VIR_S445_L004_41239	FALSE	67181
V13_VIR_S445_L004_41391	FALSE	10038
V13_VIR_S445_L004_43692	FALSE	24894
V13_VIR_S445_L004_44461	FALSE	21777
V13_VIR_S445_L004_44659	FALSE	10645
V13_VIR_S445_L004_45203	FALSE	18697
V13_VIR_S445_L004_45568	FALSE	29142
V13_VIR_S445_L004_45835	FALSE	14740
V13_VIR_S445_L004_46656	FALSE	12637
V13_VIR_S445_L004_46674	FALSE	80753
V13_VIR_S445_L004_47074	FALSE	26267
V13_VIR_S445_L004_47703	FALSE	12006
V13_VIR_S445_L004_48309	FALSE	31653
V13_VIR_S445_L004_48438	FALSE	10009
V13_VIR_S445_L004_4865	FALSE	10344
V13_VIR_S445_L004_51153	FALSE	18366
V13_VIR_S445_L004_56390	FALSE	12274
V13_VIR_S445_L004_56995	FALSE	14006
V13_VIR_S445_L004_57588	FALSE	13692
V13_VIR_S445_L004_57944	FALSE	12248
V13_VIR_S445_L004_58293	FALSE	10128
V13_VIR_S445_L004_58996	FALSE	15890
V13_VIR_S445_L004_59413	FALSE	10786
V13_VIR_S445_L004_61132	FALSE	16181
V13_VIR_S445_L004_62863	FALSE	13476
V13_VIR_S445_L004_63618	FALSE	43267
V13_VIR_S445_L004_64357	FALSE	45328
V13_VIR_S445_L004_68730	FALSE	22323
V13_VIR_S445_L004_69463	FALSE	22502
V13_VIR_S445_L004_69818	FALSE	10198
V13_VIR_S445_L004_70010	FALSE	80163
V13_VIR_S445_L004_71079	FALSE	10385
V13_VIR_S445_L004_73866	FALSE	56251
V13_VIR_S445_L004_75200	FALSE	18786
V13_VIR_S445_L004_75552	FALSE	10452
V13_VIR_S445_L004_76242	FALSE	10625
V13_VIR_S445_L004_7758	FALSE	11523
V13_VIR_S445_L004_78010	FALSE	10524
V13_VIR_S445_L004_78373	FALSE	12196
V13_VIR_S445_L004_79186	FALSE	58935
V13_VIR_S445_L004_80151	FALSE	16369
V13_VIR_S445_L004_80671	FALSE	34479
V13_VIR_S445_L004_82552	FALSE	10566
V13_VIR_S445_L004_82597	FALSE	10056
V13_VIR_S445_L004_83460	FALSE	11113
V13_VIR_S445_L004_84581	FALSE	13600
V13_VIR_S445_L004_86585	FALSE	17100
V13_VIR_S445_L004_88400	FALSE	10463
V13_VIR_S445_L004_90325	FALSE	14847
V13_VIR_S445_L004_90358	FALSE	35957
V13_VIR_S445_L004_90496	FALSE	34088
V13_VIR_S445_L004_94118	FALSE	14685
V13_VIR_S445_L004_94257	FALSE	26386
V13_VIR_S445_L004_94908	FALSE	10916
V13_VIR_S445_L004_95210	FALSE	11692
V13_VIR_S445_L004_96605	FALSE	22422
V13_VIR_S445_L004_97363	FALSE	66335
V13_VIR_S445_L004_97452	FALSE	42184
V13_VIR_S445_L004_97641	FALSE	49717
V13_VIR_S445_L004_97776	FALSE	56304
V13_VIR_S445_L004_97881	FALSE	41245
V13_VIR_S445_L004_98009	FALSE	58181
V13_VIR_S445_L004_98472	FALSE	36820
V13_VIR_S445_L004_98589	FALSE	52621
V13_VIR_S445_L004_99686	FALSE	46164
V14_VIR_S467_L004_102974	FALSE	13402
V14_VIR_S467_L004_106017	FALSE	10753
V14_VIR_S467_L004_113479	FALSE	19779
V14_VIR_S467_L004_114452	FALSE	31474
V14_VIR_S467_L004_120832	FALSE	60759
V14_VIR_S467_L004_121234	FALSE	98376
V14_VIR_S467_L004_122305	FALSE	13983
V14_VIR_S467_L004_122374	FALSE	15956
V14_VIR_S467_L004_124684	FALSE	55327
V14_VIR_S467_L004_15164	FALSE	23752
V14_VIR_S467_L004_18505	FALSE	10372
V14_VIR_S467_L004_25388	FALSE	10352
V14_VIR_S467_L004_31166	FALSE	14524
V14_VIR_S467_L004_3316	FALSE	32737
V14_VIR_S467_L004_37268	FALSE	10625
V14_VIR_S467_L004_41590	FALSE	14696
V14_VIR_S467_L004_42056	FALSE	17708
V14_VIR_S467_L004_42610	FALSE	11286
V14_VIR_S467_L004_46357	FALSE	14822
V14_VIR_S467_L004_49011	FALSE	17078
V14_VIR_S467_L004_5050	FALSE	10229
V14_VIR_S467_L004_52354	FALSE	14661
V14_VIR_S467_L004_56336	FALSE	16396
V14_VIR_S467_L004_57506	FALSE	15579
V14_VIR_S467_L004_59327	FALSE	18815
V14_VIR_S467_L004_62565	FALSE	27838
V14_VIR_S467_L004_67086	FALSE	17307
V14_VIR_S467_L004_71917	FALSE	16059
V14_VIR_S467_L004_72384	FALSE	20706
V14_VIR_S467_L004_78442	FALSE	18766
V14_VIR_S467_L004_78526	FALSE	18457
V14_VIR_S467_L004_81189	FALSE	16108
V14_VIR_S467_L004_81385	FALSE	10680
V14_VIR_S467_L004_86963	FALSE	41984
V14_VIR_S467_L004_88014	FALSE	16011
V14_VIR_S467_L004_89577	FALSE	14536
V14_VIR_S467_L004_95839	FALSE	11949
V14_VIR_S467_L004_99648	FALSE	49458
V14_VIR_S467_L004_999	FALSE	66629
V15_VIR_S452_L004_100324	FALSE	17159
V15_VIR_S452_L004_100763	FALSE	10389
V15_VIR_S452_L004_100788	FALSE	11458
V15_VIR_S452_L004_101898	FALSE	41458
V15_VIR_S452_L004_103537	FALSE	13925
V15_VIR_S452_L004_10371	FALSE	24298
V15_VIR_S452_L004_104232	FALSE	11389
V15_VIR_S452_L004_104790	FALSE	55813
V15_VIR_S452_L004_10558	FALSE	12813
V15_VIR_S452_L004_105621	FALSE	11593
V15_VIR_S452_L004_107221	FALSE	10088
V15_VIR_S452_L004_108639	FALSE	22342
V15_VIR_S452_L004_110250	FALSE	10270
V15_VIR_S452_L004_110689	FALSE	13842
V15_VIR_S452_L004_112036	FALSE	10435
V15_VIR_S452_L004_112479	FALSE	36829
V15_VIR_S452_L004_112565	FALSE	24223
V15_VIR_S452_L004_112887	FALSE	10629
V15_VIR_S452_L004_113568	FALSE	25658
V15_VIR_S452_L004_115070	FALSE	47874
V15_VIR_S452_L004_115209	FALSE	10431
V15_VIR_S452_L004_115238	FALSE	54296
V15_VIR_S452_L004_115457	FALSE	66653
V15_VIR_S452_L004_115797	FALSE	17257
V15_VIR_S452_L004_116927	FALSE	22048
V15_VIR_S452_L004_117917	FALSE	42630
V15_VIR_S452_L004_118173	FALSE	55861
V15_VIR_S452_L004_118466	FALSE	51288
V15_VIR_S452_L004_118629	FALSE	30585
V15_VIR_S452_L004_118702	FALSE	55732
V15_VIR_S452_L004_119137	FALSE	47012
V15_VIR_S452_L004_119166	FALSE	50063
V15_VIR_S452_L004_119189	FALSE	124466
V15_VIR_S452_L004_119193	FALSE	10902
V15_VIR_S452_L004_119203	FALSE	36207
V15_VIR_S452_L004_119225	FALSE	50975
V15_VIR_S452_L004_119248	FALSE	11845
V15_VIR_S452_L004_121	FALSE	14952
V15_VIR_S452_L004_12742	FALSE	20181
V15_VIR_S452_L004_14624	FALSE	51280
V15_VIR_S452_L004_15044	FALSE	43896
V15_VIR_S452_L004_16015	FALSE	27755
V15_VIR_S452_L004_16039	FALSE	35544
V15_VIR_S452_L004_18202	FALSE	11760
V15_VIR_S452_L004_18273	FALSE	15080
V15_VIR_S452_L004_19759	FALSE	13905
V15_VIR_S452_L004_2149	FALSE	11247
V15_VIR_S452_L004_21547	FALSE	49082
V15_VIR_S452_L004_22925	FALSE	11856
V15_VIR_S452_L004_23006	FALSE	11272
V15_VIR_S452_L004_23146	FALSE	25238
V15_VIR_S452_L004_23403	FALSE	15699
V15_VIR_S452_L004_24981	FALSE	13328
V15_VIR_S452_L004_26045	FALSE	10996
V15_VIR_S452_L004_26756	FALSE	15463
V15_VIR_S452_L004_26760	FALSE	13597
V15_VIR_S452_L004_26919	FALSE	24599
V15_VIR_S452_L004_27089	FALSE	49657
V15_VIR_S452_L004_2717	FALSE	23049
V15_VIR_S452_L004_27302	FALSE	36977
V15_VIR_S452_L004_27501	FALSE	16554
V15_VIR_S452_L004_27807	FALSE	13624
V15_VIR_S452_L004_27899	FALSE	14342
[truncated: 3,317 more rows]
